# Supplementary material for: A Systematic Review of Normative Studies Using Images of Common Objects
Source: Front Psychol. 2020 Dec 4;11:573314. doi: 10.3389/fpsyg.2020.573314 (PMC7793811; doi:10.3389/fpsyg.2020.573314)
Supplement: Supplementary file 2 [file Table_2.XLSX]

## Sheet: Table 1
S2 Table. Excluded articles from the screening phase by title, abstract and full-text.
N	Reference	Justification	obs	Complete Reference
1	Akinina et al (2015)	stimulus type	action pictures	Akinina, Y., Malyutina, S., Ivanova, M., Iskra, E., Mannova, E., & Dragoy, O. (2015). Russian normative data for 375 action pictures and verbs. Behavior Research Methods, 47(3), 691-707. doi:10.3758/s13428-014-0492-9
2	Barbarotto et al (2002)	stimulus type	unreal objects	Barbarotto, R., Laiacona, M., Macchi, V., & Capitani, E. (2002). Picture reality decision, semantic categories and gender. Neuropsychologia, 40(10), 1637-1653. doi:10.1016/s0028-3932(02)00029-5
3	Bell et al (2013)	stimulus type	surface	Bell, S., Upchurch, P., Snavely, N., & Bala, K. (2013). OPENSURFACES: A richly annotated catalog of surface appearance. ACM Transactions on Graphics, 32(4), 111:1-11, doi:10.1145/2461912.2462002
4	Bruand et al (2011)	does not fit the theme	biology	Bruand, J., Sistla, S., Mériaux, C., Dorrestein, P. C., Gaasterland, T., Ghassemian, M., … Bafna, V. (2011). Automated querying and identification of novel peptides using MALDI mass spectrometric imaging. Journal of Proteome Research, 10(4), 1915-1928. doi:10.1021/pr101159e
5	Bruce et al (2011)	does not fit the theme	Fmri	Bruce, A. S., Bruce, J. M., Black, W. R., Lepping, R. J., Henry, J. M., Cherry, J. B. C., . . . Savage, C. R. (2014). Branding and a child's brain: An fMRI study of neural responses to logos. Social Cognitive and Affective Neuroscience, 9(1), 118-122. doi:10.1093/scan/nss109
6	Cameirão et al (2010)	stimulus type	words	Cameirão, M. L., & Vicente, S. G. (2010). Age-of-acquisition norms for a set of 1749 Portuguese words. Behavior Research Methods, 42(2), 474-480. doi:10.3758/BRM.42.2.474
7	Cannard et al (2005)	different sample/population	children	Cannard, C., Blaye, A., Scheuner, N., & Bonthoux, F. (2005). Picture naming in 3- To 8-year-old French children: Methodological considerations for name agreement. Behavior Research Methods, 37(3), 417-425. https://doi.org/10.3758/BF03192710
8	Chalard et al (2003)	different sample/population	children	Chalard, M., Bonin, P., Méot, A., Boyer, B., & Fayol, M. (2003). Objective age-of-acquisition (AoA) norms for a set of 230 object names in French: Relationships with psycholinguistic variables, the English data from Morrison et al. (1997), and naming latencies. European Journal of Cognitive Psychology, 15(2), 209-245. doi:10.1080/09541440244000076
9	Cassin et al (2005)	stimulus type	words	Cassin, S. E., & von Ranson, K. M. (2005). Word lists for testing cognitive biases in eating disorders. European Eating Disorders Review, 13(3), 216-220. doi:10.1002/erv.607
10	Cuetos et al (2003)	stimulus type	action pictures	Cuetos, F., & Alija, M. (2003). Normative data and naming times for action pictures. Behavior Research Methods, Instruments, and Computers, 35(1), 168-177. doi:10.3758/BF03195508
11	Cycowicz et al (2003)	different sample/population	children	Cycowicz, Y. M., Friedman, D., & Duff, M. (2003). Pictures and Their Colors: What Do Children Remember? Journal of Cognitive Neuroscience, 15(5), 759–768. doi:10.1162/jocn.2003.15.5.759
12	Fabiani et al (1996)	stimulus type	sounds	Fabiani, M., Kazmerski, V. A., Cycowicz, Y. M., & Friedman, D. (1996). Naming norms for brief environmental sounds: Effects of age and dementia. Psychophysiology, 33(4), 462-475. doi:10.1111/j.1469-8986.1996.tb01072.x&lt;
13	Forsythe et al (2008)	study design	experimental; correlational	Forsythe, A., Mulhern, G., & Sawey, M. (2008). Confounds in pictorial sets: The role of complexity and familiarity in basic-level picture processing. Behavior Research Methods, 40(1), 116-129. doi:10.3758/BRM.40.1.116
14	Furey et al (2009)	does not fit the theme	pelvis fracture images	Furey, A. J., O'Toole, R. V., Nascone, J. W., Sciadini, M. F., Copeland, C. E., & Turen, C. (2009). Classification of pelvic fractures: Analysis of inter- and intraobserver variability using the Young-Burgess and tile classification systems. Orthopedics, 32(6): 401. doi:10.3928/01477447-20090511-05
15	Gabert-Quillen et al (2014)	stimulus type	emotional films	Gabert-Quillen, C. A., Bartolini, E. E., Abravanel, B. T., & Sanislow, C. A. (2014). Ratings for emotion film clips. Behavior Research Methods, 47(3), 773-787. doi:10.3758/s13428-014-0500-0
16	Grigoriev et al (2013)	stimulus type	words	Grigoriev, A., & Oshhepkov, I. (2013). Objective age of acquisition norms for a set of 286 words in Russian: Relationships with other psycholinguistic variables. Behavior Research Methods, 45(4), 1208-1217. doi:10.3758/s13428-013-0319-0
17	Jacqmaer et al (2009)	does not fit the theme	earthing systems	Jacqmaer, P., Driesen, J., & Geuzaine, C. (2009). Modelling earthing systems and cables with moment methods. COMPEL - The International Journal for Computation and Mathematics in Electrical and Electronic Engineering, 28(4), 989-1004. doi:10.1108/03321640910959053
18	Kolipaka et al (2005)	does not fit the theme	myocardia	Kolipaka, A., Chatzimavroudis, G. P., White, R. D., O'Donnell, T. P., & Setser, R. M. (2005). Segmentation of non-viable myocardium in delayed enhancement magnetic resonance images. International Journal of Cardiovascular Imaging, 21(2-3), 303-311. doi:10.1007/s10554-004-5806-z
19	Laicona et al (2011)	different sample/population	a patient	Laiacona, M., Scotti, S., Allamano, N., Lorenzi, L., & Capitani, E. (2011). Exploring the semantic category of animals: Some useful indices for a qualitative study of name production and their validation in a patient. Journal of Neurolinguistics, 24(1), 70-88. doi:10.1016/j.jneuroling.2010.07.007
20	McGrath et al (2015)	does not fit the theme	photographs and social identity	McGrath, P. F. (2015). Three weeks with strangers: Photography and the production of social identity during the 1935 Board of Anthropological Research expedition to the Warburton Range, Western Australia. Australian Journal of Anthropology, 26(1), 74-93. doi:10.1111/taja.12123
21	Pereira et al (2011)	does not fit the theme	functional brain	Pereira, F., Detre, G., & Botvinick, M. (2011). Generating text from functional brain images. Frontiers in Human Neuroscience, august 23, 5(72), ePublishing. doi:10.3389/fnhum.2011.00072
22	Pompeia et al (2003)	study design	experimental; correlational	Pompéia, S., Miranda, M. C., & Bueno, O. F. A. (2003). Brazilian standardised norms for a set of pictures are comparable with those obtained internationally. Arquivos de Neuro-Psiquiatria, 61(4), 916-919.
23	Pronk et al (2015)	stimulus type	beverage pictures	Pronk, T., van Deursen, D. S., Beraha, E. M., Larsen, H., & Wiers, R. W. (2015). Validation of the Amsterdam Beverage Picture Set: A controlled picture set for cognitive bias measurement and modification paradigms. Alcoholism: Clinical and Experimental Research, 39(10), 2047-2055. doi:10.1111/acer.12853
24	Raman (2011)	different sample/population	dyslexic patients	Raman, I. (2011). The role of age of acquisition in picture and word naming in dyslexic adults. British Journal of Psychology, 102(3), 328-339. doi:10.1348/000712610X522572
25	Rosh (1975)	stimulus type	words	Rosch, E. (1975). Cognitive representations of semantic categories. Journal of Experimental Psychology: General, 104(3), 192-233. doi:10.1037/0096-3445.104.3.192
26	Sassi et al (2010)	stimulus type	gaborized outline version of objects	Sassi, M., Vancleef, K., Machilsen, B., Panis, S., & Wagemans, J. (2010). Identification of everyday objects on the basis of gaborized outline versions. i-Perception, 1(3), 121-142. doi:10.1068/i0384
27	Shao et al (2014)	stimulus type	action pictures	Shao, Z., Roelofs, A., & Meyer, A. S. (2014). Predicting naming latencies for action pictures: Dutch norms. Behavior Research Methods, 46(1), 274-283. doi:10.3758/s13428-013-0358-6
28	Stibig et al (2007)	does not fit the theme	land-cover map	Stibig, H. J., Belward, A. S., Roy, P. S., Rosalina-Wasrin, U., Agrawal, S., Joshi, P. K., . . . Giri, C. (2007). A land-cover map for South and Southeast Asia derived from SPOT-VEGETATION data. Journal of Biogeography, 34(4), 625-637. doi:10.1111/j.1365-2699.2006.01637.x
29	Utley et al (1997)	does not fit the theme	neuropsychological outcome of herpes simplex encephalitis	Utley, T. F. M., Ogden, J. A., Gibb, A., McGrath, N., & Andersen, N. E. (1997). The long-term neuropsychological outcome of herpes simplex encephalitis in a series of unselected survivors. Neuropsychiatry, Neuropsychology and Behavioral Neurology, 10(3), 180-189.
30	Wang et al (2014)	different sample/population	children	Wang, L., Chen, C. W., & Zhu, L. (2014). Picture norms for Chinese preschool children: Name agreement, familiarity, and visual complexity. PLoS ONE, 9(3). doi:10.1371/journal.pone.0090450
31	Weinzimmer et al (2016)	stimulus type	off-campus house signs	Weinzimmer, J., & Twill, S. (2016). Understanding ‘The Panty Shanty’: Off-campus house signs as cultural texts on gender and sexuality. Journal of Gender Studies, 25(4), 398-412. doi:10.1080/09589236.2014.1000284
32	Zhang et al (2016)	does not fit the theme	neural network	Zhang, Y., Phillips, P., Wang, S., Ji, G., Yang, J., & Wu, J. (2016). Fruit classification by biogeography-based optimization and feedforward neural network. Expert Systems, 33(3), 239-253. doi:10.1111/exsy.12146
33	Zinszer et al (2014)	study design	experimental; correlational	Zinszer, B. D., Malt, B. C., Ameel, E., & Li, P. (2014). Native-likeness in second language lexical categorization reflects individual language history and linguistic community norms. Frontiers in Psychology, 5(OCT). doi:10.3389/fpsyg.2014.01203
34	Scoffier-Meériaux, et al.,(2018)	stimulus type	not images/sport scale	Scoffier-Mériaux, Stéphanie; Ferrand, Claude; d'Arripe-Longueville, Fabienne; International Journal of Sport and Exercise Psychology, Vol 16(2), Mar, 2018 pp. 125-132. Publisher: Taylor & Francis; [Journal Article], Database: PsycINFO
35	Nishigami et al (2018)	stimulus type	questionary	Nishigami, Tomokiko; Mibu, Akira; Tanaka, Katsuyoshi; Yamashita, Yuh; Shimizu, Michele Eisemann; Wand, Benedict M.; Catley, Mark J.; Stanton, Tasha R.; Moseley, G. Lorimer; Pain Practice, Vol 18(2), Feb, 2018 pp. 170-179. Publisher: Wiley-Blackwell Publishing Ltd.; [Journal Article], Database: PsycINFO
36	Brady et al, (2017)	stimulus type	body image	Brady, Jennifer L.; Kaya, Aylin; Iwamoto, Derek; Park, Athena; Fox, Lauren; Moorhead, Marcus; Psychology of Women Quarterly, Vol 41(4), Dec, 2017 pp. 479-496. Publisher: Sage Publications; [Journal Article], Database: PsycINFO
37	Rothlein et al, (2018)	study design	experimental	Rothlein, David; DeGutis, Joseph; Germine, Laura; Wilmer, Jeremy; McGlinchey, Regina; Esterman, Michael; Attention, Perception, & Psychophysics, Vol 80(6), Aug, 2018 pp. 1390-1408. Publisher: Springer; [Journal Article], Database: PsycINFO
38	Eddie & Bates (2017)	stimulus type	social/affective stimulus	Eddie, D., & Bates, M. E. (2017). Toward validation of a borderline personality disorder–relevant picture set. Personality Disorders: Theory, Research, and Treatment, 8(3), 255-260.http://dx.doi.org/10.1037/per0000173
39	Noon,et al. (2017)	study design	experimental	Noon, M.S., Beaudry, J.L. & Knowles, A. The Crime and Threat Image Set (CaTIS): a validated stimulus set to experimentally explore fear of crime. Journal of Experimental Criminology (2017). https://doi.org/10.1007/s11292-017-9314-2
40	Prada et al (2017)	stimulus type	food images	Prada, M., Rodrigues, D., Garrido, M. V., & Lopes, J. (2017). Food-pics-PT: Portuguese validation of food images in 10 subjective evaluative dimensions. Food Quality and Preference, 61, 15-25. http://dx.doi.org/10.1016/j.foodqual.2017.04.015
