# Supplementary material for: A Systematic Review of Normative Studies Using Images of Common Objects
Source: Front Psychol. 2020 Dec 4;11:573314. doi: 10.3389/fpsyg.2020.573314 (PMC7793811; doi:10.3389/fpsyg.2020.573314)
Supplement: Supplementary file 3 [file Table_3.XLSX]

## Sheet: Summarytable
S3 Table. Summary Table of main characteristics of elected studies accordingly categories in analysis.
Identification of the Study		Bibliographic information and indicators								General characteristics: sample			General characteristics: Language and cultural variations					General characteristics: Procedures		General characteristics: stimuli								Dimensions reported																					Availability and Application potential
code	Study	Complete reference	Authors	Journal	Publication Year	h-index Scimago	h5-index Google Schoolar	Recency of publication	Year published	Age	Mean Age	Schooling level	Language	Crosscultural?	Dataset comparison	Samples source	Statistical method for cross-cultural analysis	Data collection environment	Online resources	S&V (original, adaptation or extension)	Stimuli type	Stimuli color	Stimuli size/Resolution	Nº of stimuli	Nº stimuli/partic.	Nº category	Category-level	NA	CA	FAM	TYP	VC	PNA	Arou	Val	AoA	IA	I-VAR	Man	Im	Freq	ColorDiag	NA(Lat)	NA(RT)	Viewpoint	ObjA	Other relevant dimensions	All dimensions	Citation score (Scopus-based)
1	Adlington,et al., 2009	Adlington RL, Laws KR, Gale TM. The Hatfield Image Test (HIT): A new picture test and norms for experimental and clinical use. J Clin Exp Neuropsychology. 2009;31(6):731–53. doi: 10.1080/13803390802488103; pmid: 19105074	Adlington, Laws & Gale	Journal of Clinical and Experimental Neuropsychology	2009	98	26	until 2009	11	middle-age adults	36-54	999	English	no	absent	-	-	Experimental	No	No	photographs	colored	medium (up to 500px)	101-200	101-200	11 to 15	superordinate level	x		x		x				x						x						NA (H), NA(%), FAMim, FAMnm,VC, Freq, CD	2.27273
2	Alario & Ferrand,1999	Alario F.-X, Ferrand L. A set of 400 pictures standardized for French: Norms for name agreement, image agreement, familiarity, visual complexity, image variability, and age of acquisition. Behav Res Methods Instrum Comput. 1999;31(3):531–52. doi: 10.3758/BF03200732; pmid: 10502875	Alario & Ferrand	Behavior Research Methods, Instruments, & Computers	1999	114	50	until 2009	21	young adults	17-35	999	French	yes	both direct and indirect	between studies	correlations	Survey	No	Yes	line-drawing	black-and-white	999	200+	200+	11 to 15	basic and superordinate level	x		x		x				x	x	x										FAM, NA(H), NA (%), VC, IA, AA, I-Var	14.3333
3	Bayram, et al., 2017	Bayram E, Aydin Ö, Ergenc HI, Akbostanci MC. A picture database for verbs and nouns with different action content in Turkish. J Psycholinguist Res. 2017;46(4):847–61. doi: 10.1007/s10936-016-9471-x; pmid: 28008553	Bayram, Aydin, Ergenc, & Akbostanci	Journal of Psycholinguistic Research	2017	51	17	2010-2019	3	young adults	17-35	undergraduate level	Turkish	no	absent	-	-	Survey	No	No	line-drawing	black-and-white	999	200+	up to 50	1 to 5	basic level	x		x		x				x				x	x						word frequency, action content, word length, and morpheme count forms.	Action Content(AC); FAM; AA; Imageability (Im); Freq; Word Lenght (WL); Morpheme Count(MoC)	0
4	Berman et al., 1989	Berman S, Friedman D, Hamberger M, Snodgrass JG. Developmental picture norms: Relationships between name agreement, familiarity, and visual complexity for child and adult ratings of two sets of line drawings. Behav Res Methods Instrum Comput. 1989;21(3):371–82. doi: 10.3758/BF03202800	Berman, Friedman, Hamberger & Snodgrass	Behavior Research Methods, Instruments, & Computers	1989	114	50	until 2009	31	multiage (exg. child-youn; young-mid; youn-older)	multi	undergraduate level	English	yes	direct	between studies	correlations	Survey	No	Yes	line-drawing	black-and-white	999	51-100	51-100	1 to 5	basic level	x		x		x																NA, FAM, VC, Length, Freq	2.12903
5	Bonin et al., 2003	Bonin P, Peereman R, Malardier N, Méot A, Chalard M. A new set of 299 pictures for psycholinguistic studies: French norms for name agreement, image agreement, conceptual familiarity, visual complexity, image variability, age of acquisition, and naming latencies. Behav Res Methods Instrum Comput. 2003;35(1):158–67. doi: 10.3758/BF03195507; pmid: 12723790	Bonin, Peereman, Malardier, Méot, Chalard	Behavior Research Methods	2003	114	50	until 2009	17	young adults	17-35	undergraduate level	French	yes	indirect	between studies	correlations	Survey	No	No	line-drawing	black-and-white	999	200+	200+	16+	basic and superordinate level	x		x		x				x	x	x										NA (H), NA (%), IA, FAM, VC, I-Var, AA, Freq (Brulex), ; Freq (Frantext)	11.9412
6	Bonin et al., 2013	Bonin P, Guillemard-Tsaparina D, Méot A. Determinants of naming latencies, object comprehension times, and new norms for the Russian standardized set of the colorized version of the Snodgrass and Vanderwart pictures. Behav Res Methods. 2013;45(3):731–45. doi: 10.3758/s13428-012-0279-9; pmid: 23239068	Bonin, Guillemard-Tsaparina & Méot	Behavior Research Methods	2013	114	50	2010-2019	7	young adults	17-35	undergraduate level	Russian	yes	indirect	between studies	correlations	Experimental	No	Yes	line-drawing	colored	999	200+	200+	11 to 15	superordinate level	x										x			x						object comprehension time; body-object interaction	Naming latency (NamLa), Object comprehension time (ObjRT), NA, IA, FAM, AoA, Imageability (Imag), VC, Objective word frequency (Log) (ObjFreq), Subjective word frequency (SubjFreq), I-VAR, Body–object interaction (BOI), Number of phonemes (Phon)	1.14286
7	Boukadi, et al., 2016	Boukadi M, Zouaidi C, Wilson MA. Norms for name agreement, familiarity, subjective frequency, and imageability for 348 object names in Tunisian Arabic. Behav Res Methods. 2016;48(2):585–99. doi: 10.3758/s13428-015-0602-3; pmid: 26019005	Boukadi, Zouaidi & Wilson	Behavior Research Methods	2016	114	50	2010-2019	4	young adults	17-35	undergraduate level	Arabic	yes	direct	between studies	correlations	Experimental	No	Yes	line-drawing	black-and-white	999	200+	200+	11 to 15	basic and superordinate level	x		x										x	x							NA (H), NA (%), FAM, imageability (Imag), subjective frequency (FREQ), word length in number of phonemes (phWL), word length in number of syllables (syllWL)	2.75
8	Brodeur et al, 2010	Brodeur MB, Dionne-Dostie E, Montreuil T, Lepage M. The bank of standardized stimuli (BOSS), a new set of 480 normative photos of objects to be used as visual stimuli in cognitive research. PLoS One. 2010;5(5):e10773. doi: 10.1371/journal.pone.0010773; pmid: 20532245	Brodeur, Dionne-Dostie, Montreuil & Lepage	PLoS ONE	2010	268	176	2010-2019	10	multiage (exg. child-youn; young-mid; youn-older)	multi	999	English	no	absent	-	-	Survey	No	No	photographs	colored	High (from 501px)	200+	200+	16+	basic level	x	x	x		x							x						x	x		NA (H), NA (%), FAM, VC, CA, Don’t know object (DKO), Don’t know name (DKN), Tip-of-the-tongue (TOT), H value for category (tHcat), Object agreement (OA), Viewpoint agreement (VA), No mental image (NMI), Manipulability (MAN)	18.8
9	Brodeur et al , 2012	Brodeur MB, Kehayia E, Dion-Lessard G, Chauret M, Montreuil T, Dionne-Dostie E, et al. The bank of standardized stimuli (BOSS): Comparison between French and English norms. Behav Res Methods 2012;44(4):961–70. doi: 10.3758/s13428-011-0184-7; pmid: 22351613		Behavior Research Methods	2012	114	50	2010-2019	8	middle-age adults	36-54	999	French	yes	direct	between studies	ANOVAS/Ttests and Correlations/Regressions	Survey	No	No	photographs	colored	High (from 501px)	200+	200+	16+	basic level	x	x	x		x							x						x	x		NA (H), NA (%), FAM, VC, CA, don’t know object (DKO), don’t know name (DKN), tip of the tongue (TOT), no mental image (NMI), H value for category (tHcat), Object agreement (OA), Viewpoint agreement (VA), Manipulability (MAN)	1.25
10	Brodeur, et al., 2014	Brodeur MB, Guérard K, Bouras M. Bank of standardized stimuli (BOSS) phase II: 930 new normative photos. PLoS One. 2014;9(9):e106953. doi: 10.1371/journal.pone.0106953; pmid: 25211489		PLoS ONE	2014	268	176	2010-2019	6	multiage (exg. child-youn; young-mid; youn-older)	multi	999	English	no	absent	-	-	Experimental	No	No	photographs	colored	High (from 501px)	200+	200+	16+	basic level	x	x	x		x					x		x									NA (H), NA (%), FAM, VC, CA, don’t know object (DKO), don’t know name (DKN), tip of the tongue (TOT), no mental image (NMI), H value for category (tHcat), Object Agreement (AO), Viewpoint agreement (VA), Manipulability (MAN)	8.33333
11	Clarke & Ludington, 2018	Clarke AJB, Ludington JD. Thai norms for name, image, and category agreement, object familiarity, visual complexity, manipulability, and age of acquisition for 480 color photographic objects. J Psycholinguist Res. 2018;47(3):607–26. doi: 10.1007/s10936-017-9544-5; pmid: 29222768	Clarke & Ludington	Journal of Psycholinguistic Research	2018	51	17	2010-2019	2	young adults	17-35	undergraduate level	Thai	yes	direct	between studies	correlations	Survey	No	No	photographs	colored	High (from 501px)	200+	101-200	16+	basic level	x	x	x		x				x	x		x								manipulability examined by two subtypes: graspability and mimeability	NA (H), NA (%), FAM, VC, IA, AA, CA, don’t know object (DKO), don’t know name (DKN), tip of the tongue (TOT), graspability (Grasp), mimability (Mime), category agreement (Hcat),	0
12	Cuetos, et al., 1999	Cuetos F, Ellis AW, Alvarez B. Naming times for the Snodgrass and Vanderwart pictures in Spanish. Behav Res Methods Instrum Comput. 1999;31(4):650–8. doi: 10.3758/bf03200741; pmid: 10633980	Cuetos, Ellis, & Alvarez	Behavior Research Methods, Instruments, & Computers	1999	114	50	until 2009	21	young adults	17-35	undergraduate level	Spanish	no	absent	-	-	Experimental	No	Yes	line-drawing	black-and-white	999	101-200	101-200	11 to 15	superordinate level			x						x							x					NA(%), FAM, IA, VC, AA, Naming Reaction Time (NRT), adult word frequency (Fac), frequency for children from Institute of Education (ICE), Ministry of Education spontaneous frequency measure (MECsp), Ministry ofEducation suggested frequency measure (MECsu), Ministry ofEducation total frequency measure (MECto)	7.47619
13	Cycowicz,et al., 1997	Cycowicz YM, Friedman D, Rothstein M, Snodgrass JG. Picture naming by young children: norms for name agreement, familiarity, and visual complexity. J Exp Child Psychol. 1997;65(2):171–237. doi: 10.1006/jecp.1996.2356; pmid: 9169209	Cycowicz, Friedman, Rothstein & Snodgrass	Journal of Experimental Child Psychology	1997	104	44	until 2009	23	multiage (exg. child-youn; young-mid; youn-older)	multi	undergraduate level	English	no	absent	-	-	Survey	No	Yes	line-drawing	black-and-white	999	51-100	51-100	999	999	x		x		x																NA (H), NA (%), FAM, VC, AA, word length of modal name (L), word frequency (AH-3), naming latency in seconds (Latency)	14.087
14	Dell´Acqua, et al., 2000	Dell’Acqua R, Lotto L, Job R. Naming times and standardized norms for the Italian PD/DPSS set of 266 pictures: Direct comparisons with American, English, French, and Spanish published databases. Behav Res Methods Instrum Comput. 2000;32(4):588–615. doi: 10.3758/BF03200832; pmid: 11189860	Dell´Acqua, Lotto & Job	Behavior Research Methods, Instruments, & Computers	2000	114	50	until 2009	20	young adults	17-35	undergraduate level	Italian	yes	both direct and indirect	between studies	correlations and/multiple regressions	Both	No	No	line-drawing	black-and-white	High (from 501px)	200+	101-200	11 to 15	superordinate level	x		x	x					x								x			speeded naming procedure	FAM; TYP; AA; NA(H); Freq; NA(RT), number of letters (LET), number of syllables (SYL), concept agreement (CA)	6.45
15	Dimitropoulou, et al., 2009	Dimitropoulou M, Duñabeitia JA, Blitsas P, Carreiras M. A standardized set of 260 pictures for Modern Greek: Norms for name agreement, age of acquisition, and visual complexity. Behav Res Methods. 2009;41(2):584–9. doi: 10.3758/BRM.41.2.584; pmid: 19363201	Dimitropoulou, Duñabeitia, Blitsas & Carreiras	Behavior Research Methods	2009	114	50	until 2009	11	young adults	17-35	undergraduate level	Greek	yes	direct	between studies	correlations	Survey	No	Yes	line-drawing	colored	999	200+	200+	11 to 15	superordinate level	x				x				x												VC, NA, AA	2.45455
16	Duñabeitia, et al., 2018	Duñabeitia JA, Crepaldi D, Meyer AS, New B, Pliatsikas C, Smolka E, et al. MultiPic: A standardized set of 750 drawings with norms for six European languages. Q J Exp Psychol. 2018;71(4):808–16. doi: 10.1080/17470218.2017.1310261; pmid: 28326995	Duñabeitia, Crepaldi, Meyer, New, Pliatsikas, Smolka & Brysbaert	Quarterly Journal of Experimental Psychology	2018	64	42	2010-2019	2	young adults	17-35	undergraduate and graduate levels	Cross-linguistic	yes	direct	within studies	correlations	Experimental	No	No	line-drawing	black-and-white	High (from 501px)	200+	200+	999	999	x				x																NA(H); NA(%); VC	4
17	Ferraro et al., 1998	Ferraro FR, Blaine T, Flaig S, Bradford S. Familiarity norms for the Boston naming test stimuli. Appl Neuropsychol. 1998;5(1):43–7. doi: 10.1207/s15324826an0501_6; pmid: 16318466	Ferraro, Blaine, Flaig & Bradford.	Applied Neuropsychology	1998	43	19	until 2009	22	multiage (exg. child-youn; young-mid; youn-older)	multi	undergraduate level	English	no	absent	-	-	Experimental	No	No	line-drawing	black-and-white	999	51-100	51-100	999	999			x																	lexical decision	Lexical Decision Reaction Time (RT), Lexical Familiarity (LF)	0.227273
18	Foroni et al , 2013	Foroni F, Pergola G, Argiris G, Rumiati RI. The FoodCast research image database (FRIDa). Front Hum Neurosci. 2013;7:51. doi: 10.3389/fnhum.2013.00051; pmid: 23459781	Foroni, Pergola, Argiris & Rumiati.	Frontiers in Human Neuroscience	2013	87	79	2010-2019	7	young adults	17-35	999	Italian	no	absent	-	-	Experimental	No	No	photographs	colored	High (from 501px)	200+	101-200	6 to 10	basic level	x		x	x			x	x												ambiguity; physical state of participants and the automatic visual features measures for brightness, stimulus size and spatial frequency.	FAM; VAL, AROU, TYP, Ambiguity (AMB), Perceived calorie content (PCC), Distance from etability (DFE), Level of transformation (LOT)	7.71429
19	Forsythe, et al., 2017	Forsythe A, Street N, Helmy M. Revisiting Rossion and Pourtois with new ratings for automated complexity, familiarity, beauty, and encounter. Behav Res Methods 2017;49(4):1484–93. doi: 10.3758/s13428-016-0808-z; pmid: 27699592	Forsythe, Street & Helmy	Behavior Research Methods	2017	114	50	2010-2019	3	young adults	17-35	undergraduate level	English	yes	direct	between studies	ANOVAS/Ttests	Experimental	No	Yes	line-drawing	both types	High (from 501px)	200+	999	11 to 15	superordinate level			x		x															Encountered and beauty.	FAM, VC, Encounter (Enc), Gif, Jpeg	1
20	George, & Mathuranath, 2007	George A, Mathuranath PS. Community-based naming agreement, familiarity, image agreement and visual complexity ratings among adult Indians. Ann Indian Acad Neurol. 2007;10(2):92. doi: 10.4103/0972-2327.33216	George & Mathuranath	Annals of Indian Academy of Neurology	2007	22	20	until 2009	13	multiage (exg. child-youn; young-mid; youn-older)	multi	undergraduate and graduate levels	Indian	yes	direct	between studies	correlations	Experimental	No	Yes	line-drawing	black-and-white	medium (up to 500px)	101-200	101-200	11 to 15	superordinate level	x		x		x					x											NA(H); NA(%), FAM, IA, VC	0.307692
21	Ghasisin et al., 2015	Ghasisin L, Yadegari F, Rahgozar M, Nazari A, Rastegarianzade N. A new set of 272 pictures for psycholinguistic studies: Persian norms for name agreement, image agreement, conceptual familiarity, visual complexity, and age of acquisition. Behav Res Methods. 2014;47(4):1148–58. doi: 10.3758/s13428-014-0537-0; pmid: 25425392	Ghasisin, Yadegari, Rahgozar, Nazari & Rastegarianzade	Behavior Research Methods	2015	114	50	2010-2019	5	multiage (exg. child-youn; young-mid; youn-older)	multi	undergraduate level	Persian	yes	direct	between studies	correlations	Experimental	No	Yes	line-drawing	black-and-white	medium (up to 500px)	200+	200+	11 to 15	basic and superordinate level	x		x		x				x	x											NA(H); NA(%), IA, FAM, AA, VC, don’t know object (DKO), don’t know name (DKN)	1.2
22	Janssen, et al., 2011	Janssen N, Pajtas PE, Caramazza A. A set of 150 pictures with morphologically complex English compound names: Norms for name agreement, familiarity, image agreement, and visual complexity. Behav Res Methods. 2011;43(2):478–90. doi: 10.3758/s13428-011-0065-0; pmid: 21424190	Janssen, Pajtas & Caramazza	Behavior Research Methods	2011	114	50	2010-2019	9	young adults	17-35	undergraduate level	English	no	absent	-	-	Experimental	No	Yes	line-drawing	black-and-white	medium (up to 500px)	101-200	101-200	1 to 5	basic level	x		x		x					x											NA(H); NA(%), FAM, IA, VC, Surface Frequency (Sfreq), 1st Constituent Frequency (1stCFreq), 2nd Constituent Frequency (2ndCFreq)	1.11111
23	Johnston, et al., 2010	Johnston, R. A., Dent, K., Humphreys, G. W., & Barry, C. (2010). British-English norms and naming times for a set of 539 pictures: The role of age of acquisition. Behavior Research Methods, 42(2), 461-469. doi:10.3758/BRM.42.2.461	Johnston, Dent, Humphreys & Barry	Behavior Research Methods	2010	114	50	2010-2019	10	young adults	17-35	undergraduate level	English	yes	direct	between studies	correlations and/multiple regressions	Both	No	No	line-drawing	black-and-white	medium (up to 500px)	200+	200+	999	999	x		x		x	x			x												NA(H), FAM,VC, AA, PNA, Length, Freq, , number of alternative names (NOALTERN), number of responses that corresponded to the dominant name (DOMTOTAL), percentage name agreement, timed (%NA TIMED), number of letters in name (CHARACTE), combined lemma frequency (CELEXCOM, CELEX), written lemma frequency ( CELEXWR), written lemma frequency (CELEX ), spoken lemma frequency (CELEXSPO, CELEX), harmonic…	1.2
24	Khwaileh, et al., 2018	Khwaileh T, Mustafawi E, Herbert R, Howard D. Gulf Arabic nouns and verbs: A standardized set of 319 object pictures and 141 action pictures, with predictors of naming latencies. Behav Res Methods. 2018;50(6):2408–25. doi: 10.3758/s13428-018-1019-6; pmid: 29450704	Khwaileh, Mustafawi, Herbert & Howard	Behavior Research Methods	2018	114	50	2010-2019	2	middle-age adults	36-54	undergraduate and graduate levels	Arabic	no	absent	-	-	Both	No	No	line-drawing	black-and-white	999	200+	999	1 to 5	basic level	x		x		x				x	x			x			x					NA%, VC, IA, AA, FAM, Syllable length (SYL), Phoneme length (PHON), Freq, Imageability (IMAG),	0.5
25	Kremin, et al., 2003	Kremin H, Akhutina T, Basso A, Davidoff J, De Wilde M, Kitzing P, et al. A cross-linguistic data bank for oral picture naming in Dutch, English, German, French, Italian, Russian, Spanish, and Swedish (PEDOI). Brain Cogn. 2003;53(2):243–6. doi: 10.1016/S0278-2626(03)00119-2; pmid: 14607157	Kremin, Akhutina, Basso, Davidoff, De Wilde & Perrier	Brain and Cognition	2003	111	36	until 2009	17	middle-age adults	36-54	high school	Cross-linguistic	yes	direct	within studies	correlations	999	999	No	line-drawing	black-and-white	999	200+	up to 50	1 to 5	domain and basic level	x		x		x				x				x								NA%, VC, IA, AA, Degree of concept familiarity (1–5) judged by French subjects (FAM-1), degree of concept familiarity (1–5) judged by German subjects (FAM-2), Syllable length (SYL), Phoneme length (PHON), Freq, Imageability (IMAG),	1.47059
26	Laiacona,et al., 2016	Laiacona M, Barbarotto R, Baratelli E, Capitani E. Revised and extended norms for a picture naming test sensitive to category dissociations. Neurol Sci. 2016;37(9):1499–510. doi: 10.1007/s10072-016-2611-0; pmid: 27215621	Laiacona, Barbarotto, Baratelli & Capitani	Neurological Sciences	2016	64	34	2010-2019	4	older adults	55+	undergraduate level	Italian	no	absent	-	-	Experimental	No	Yes	line-drawing	black-and-white	High (from 501px)	51-100	51-100	6 to 10	superordinate level	x																				Picture naming (PN)	0.5
27	Liu, et al., 2011	Liu Y, Hao M, Li P, Shu H. Timed picture naming norms for Mandarin Chinese. PLoS One. 2011;6(1):e16505. doi: 10.1371/journal.pone.0016505; pmid: 21298065	Liu, Hao, Li, & Shu	Behavior Research Methods	2011	114	50	2010-2019	9	multiage (exg. child-youn; young-mid; youn-older)	multi	undergraduate and graduate levels	Chinese	yes	indirect	between studies	ANOVAS/Ttests	Both	No	Yes	line-drawing	black-and-white	999	200+	200+	999	999	x		x		x				x	x	x									word frequency	NA(H); NA(%), VC, FAM, IA, I-VAR, AA, Naming latency (RT), Word length (Len), Subjective frequency (Freq_r), Concept agreement (Cpt_A), Objective AoA (AoA_o), Lexicon (Lex), Semantics (Sem)	3.33333
28	Magnié et al., 2003	Magnié MN, Besson M, Poncet M, Dolisi C. The Snodgrass and Vanderwart set revisited: norms for object manipulability and for pictorial ambiguity of objects, chimeric objects, and nonobjects. J Clin Exp Neuropsychol. 2003;25(4):521–60. doi: 10.1076/jcen.25.4.521.13873; pmid: 12911106	Magnié, Besson, Poncet, Dolisi	Journal of Clinical and Experimental Neuropsychology	2003	98	26	until 2009	17	young adults	17-35	undergraduate level	French	no	absent	-	-	Both	No	Yes	line-drawing	black-and-white	High (from 501px)	200+	200+	11 to 15	superordinate level												x								pictorial ambiguity	FAM, VC, IA, Lexical frequency (LexFreq), Manipulability (Man), Reaction times (RT)	2.70588
29	Manoiloff et al., 2010	Manoiloff L, Artstein M, Canavoso MB, Fernández L, Segui J. Expanded norms for 400 experimental pictures in an Argentinean Spanish-speaking population. Behav Res Methods. 2010;42(2):452–60. doi: 10.3758/BRM.42.2.452; pmid: 20479175	Manoiloff, Artstein, Canavoso, Fernández & Segui.	Behavior Research Methods	2010	114	50	2010-2019	10	young adults	17-35	999	Spanish	yes	direct	between studies	correlations	Survey	No	Yes	line-drawing	black-and-white	999	200+	200+	11 to 15	superordinate level	x		x		x				x	x	x									word association	NA(H); NA(%), IA, FAM, VC, I-Var, AA, association index (AI)	2.9
30	Moreno-Martinez & Montoro, 2012	Moreno-Martínez FJ, Montoro PR. An ecological alternative to Snodgrass & Vanderwart: 360 high quality colour images with norms for seven psycholinguistic variables. PLoS One. 2012;7(5):e37527. doi: 10.1371/journal.pone.0037527; pmid: 22662166	Moreno-Martinez & Montoro	PLoS ONE	2012	268	176	2010-2019	8	middle-age adults	36-54	undergraduate level	Spanish	yes	direct	between studies	correlations	Experimental	No	No	photographs	colored	High (from 501px)	200+	101-200	16+	domain, basic and superordinate level	x		x	x	x				x			x									NA (H), NA (%), AA, FAM, VC, TYP, Lexical frequency (natural logarithm) (LF), Manipulability (MAN),	6.75
31	Moreno-Martinez et al., 2011	Moreno-Martínez FJ, Montoro PR, Laws KR. A set of high quality colour images with Spanish norms for seven relevant psycholinguistic variables: The Nombela naming test. Neuropsychol Dev Cogn B Aging Neuropsychol Cogn. 2011;18(3):293–327. doi: 10.1080/13825585.2010.540849; pmid: 21298582	Moreno-Martinez, Montoro & Lawis	Aging, Neuropsychology, and Cognition	2011	52	21	2010-2019	9	middle-age adults	36-54	undergraduate level	Spanish	yes	both direct and indirect	between studies	correlations	Experimental	No	No	photographs	colored	High (from 501px)	101-200	101-200	11 to 15	superordinate level	x		x			X			x				x	x							AA, FAM, VC, NA (%), NA (H), TYP, Lexical frequency (Log) (LF), Manipulability (MAN),	1.33333
32	Morrison et al., 1997	Morrison CM, Chappell TD, Ellis AW. Age of acquisition norms for a large set of object names and their relation to adult estimates and other variables. Q J Exp Psychol A. 1997;50(3):528–59. doi: 10.1080/027249897392017	Morrison, Chappell & Ellis	Quarterly Journal of Experimental Psychology Section A: Human Experimental Psychology	1997	82	N.D.	until 2009	23	multiage (exg. child-youn; young-mid; youn-older)	multi	undergraduate level	English	no	absent	-	-	Both	No	Yes	line-drawing	black-and-white	999	200+	200+	11 to 15	superordinate level	x		x	x	x				x			x								lexical frequency	NA (%), VC, FAM, PN, Objective AoA (LR) (AoA_oLR), Objective AoA (75%) (AoA_o75%), Imageability (IMAG), Rated frequency (Rfreq), Kucera±Francis frequency (KFfreq), No. of phonemes (phon), Cobuild total frequency (CTfreq)	17.7826
33	Nishimoto et al., 2005	Nishimoto T, Miyawaki K, Ueda T, Une Y, Takahashi M. Japanese normative set of 359 pictures. Behav Res Methods. 2005;37(3):398–416. doi: 10.3758/BF03192709; pmid: 16405135	Nishimoto, Miyawaki, Ueda, Une & Takahashi	Behavior Research Methods	2005	114	50	until 2009	15	young adults	17-35	undergraduate level	Japanese	yes	direct	between studies	correlations	Both	No	Yes	line-drawing	black-and-white	medium (up to 500px)	200+	200+	11 to 15	superordinate level	x		x						x												NA(H), FAM, AA, naming time using strict criteria (RTst), naming time using liberal criteria (Rtlib), name agreement using strict criteria (Nst), name agreement using liberal criteria (Nalib), , frequency (FREQ), log frequency ( LogFREQ), number of morae (MORA)	2.6
34	Nishimoto et al., 2012	Nishimoto T, Ueda T, Miyawaki K, Une Y, Takahashi M. The role of imagery-related properties in picture naming: A newly standardized set of 360 pictures for Japanese. Behav Res Methods. 2012;44(4):934–45. doi: 10.3758/s13428-011-0176-7; pmid: 22222412	Nishimoto, Ueda, Miyawaki, Une & Takahashi	Behavior Research Methods	2012	114	50	2010-2019	8	middle-age adults	36-54	undergraduate level	Japanese	no	absent	-	-	Both	No	Yes	line-drawing	black-and-white	999	200+	200+	11 to 15	superordinate level	x		x						x	x	x		x				x			vividness	NA(H), FAM, AA, IA, I-VAR, VC	2.375
35	O´Sullivan et al., 2012	O’Sullivan M, Lepage M, Bouras M, Montreuil T, Brodeur MB. North-American norms for name disagreement: pictorial stimuli naming discrepancies. PLoS One. 2012;7(10):e47802. doi:10.1371/journal.pone.0047802; pmid: 23133526	O´Sullivan, Lepage, Bouras, Montreuil, Brodeur.	PLoS ONE	2012	268	176	2010-2019	8	young adults	17-35	undergraduate level	English	yes	indirect	between studies	ANOVAS/Ttests	Survey	No	Yes	both types	both types	medium (up to 500px)	200+	200+	11 to 15	superordinate level	x																			name disagreement	NA (H), NA (%), Don’t know object (DKO), Don’t know name (DKN), Tip-of-the-tongue (TOT), Modal noun agreement (MNA), Modal adjective/modifying noun agreement (MAMNA), Equivocal (Equi), Unknown, Idiosyncratic (Idios), Non-object (NO), Correct (Corr), Specific (Sp), Unspecific (Un), Mixed (Mix), Synonym (Syn), Incorrect (Inc), Physically similar (PhySim), Physically different (PhyDiff)	0.875
36	Paolieri & Marful, 2018	Paolieri D, Marful A. Norms for a pictographic system: The Aragonese portal of augmentative/alternative communication (ARASAAC) system. Front Psychol. 2018;9:2538. doi: 10.3389/fpsyg.2018.02538; pmid: 30618959	Paolieri & Marful	Frontiers in Psychology	2018	81	92	2010-2019	2	young adults	17-35	undergraduate level	Spanish	no	absent	-	-	Experimental	No	No	photographs	colored	999	200+	200+	1 to 5	basic level	x		x		x					x							x			Index recollection	NA (H), NA (%), FAM, IA, VC, AA, Phonemes (phon), Tip-of-the-tongue (TOT), response times (RT)	0
37	Pind et al., 2000	Pind J, Jónsdóttir H, Gissurardóttir H, Jónsson F. Icelandic norms for the Snodgrass and Vanderwart (1980) pictures: name and image agreement, familiarity, and aage of acquisition. Scand J Psychol. 2000;41(1):41–8. doi: 10.1111/1467-9450.00169; pmid: 10731842	Pind, Jónsdóttir, Gissurardóttir & Jónsson.	Scandinavian Journal of Psychology	2000	65	28	until 2009	20	multiage (exg. child-youn; young-mid; youn-older)	multi	undergraduate level	Icelandic	yes	direct	between studies	correlations	Experimental	No	Yes	line-drawing	black-and-white	medium (up to 500px)	200+	200+	11 to 15	superordinate level	x		x						x	x											NA, FAM, IA, AA(rated); AA(obj), Imageability (IMAG), Word Lenght (letters) (WL(L)), Log frequency (LOGfreq).	3
38	Pompéia et al., 2001	Pompéia S, Miranda MC, Bueno OFA. A set of 400 pictures standardised for Portuguese: norms for name agreement, familiarity and visual complexity for children and adults. Arq Neuropsiquiatr. 2001;59(2B):330–7. doi: 10.1590/S0004-282X2001000300004; pmid: 11460174	Pompéia, Miranda & Bueno	Arquivos de Neuro-Psiquiatria	2001	44	24	until 2009	19	multiage (exg. child-youn; young-mid; youn-older)	multi	undergraduate level	Portuguese	no	absent	-	-	Survey	No	Yes	line-drawing	black-and-white	999	200+	200+	999	superordinate level	x		x		x															length of modal name	NA, FAM, VC, Don’t know object (DKO), Don’t know name (DKN), Length	1.78947
39	Prada & Ricot, 2010	Prada M, Ricot R. Qual é coisa, qual é ela? Avaliação de valência e familiaridade de imagens de objectos desconhecidos. Rev Lab Psicol. 2010;8(2):151–69. doi: 10.14417/lp.639	Prada, & Ricot	Laboratório de Psicologia	2010	N.D.	N.D.	2010-2019	10	young adults	17-35	undergraduate level	Portuguese	no	absent	-	-	Experimental	No	No	photographs	black-and-white	999	51-100	up to 50	1 to 5	superordinate level			x					x													FAM, VAL	0
40	Prada et al., 2010	Prada M, Cunha C, Garcia-Marques T, Rodrigues D. Continuação do FIM – Normas de valência e familiaridade das imagens do Ficheiro de Imagens Multicategoriais. Rev Lab Psicol. 2010;8(2):185–211. doi: 10.14417/lp.641	Prada, Cunha, Garcia-Marques, Rodrigues	Laboratório de Psicologia	2010	N.D.	N.D.	2010-2019	10	young adults	17-35	undergraduate level	Portuguese	no	absent	-	-	Experimental	No	No	photographs	black-and-white	999	200+	51-100	11 to 15	basic and superordinate level			x					x													FAM, VAL, Mau / Bom, Gosto Pouco / Muito	0
41	Prada et al., 2014	Prada M, Fonseca R, Garcia-Marques T, Fernandes A. Se correr o bicho pega... Normas de avaliação de imagens de animais negativos. Rev Lab Psicol. 2014;12(1):41–56. doi: 10.14417/lp.851	Prada, Fonseca, Garcia-Marques & Fernandes	Laboratório de Psicologia	2014	N.D.	N.D.	2010-2019	6	young adults	17-35	undergraduate level	Portuguese	no	absent	-	-	Survey	No	No	photographs	black-and-white	medium (up to 500px)	up to 50	up to 50	6 to 10	basic and superordinate level			x					x												fear; dangerous; disgust	FAM, VAL, Perigo, Medo, Nojo	0
42	Raman et al., 2014	Raman I, Raman E, Mertan B. A standardized set of 260 pictures for Turkish: Norms of name and image agreement, age of acquisition, visual complexity, and conceptual familiarity. Behav Res Methods. 2014;46(2):588–95. doi: 10.3758/s13428-013-0376-4; pmid: 23943583	Raman, Raman & Mertan	Behavior Research Methods	2014	114	50	2010-2019	6	middle-age adults	36-54	999	Turkish	yes	both direct and indirect	between studies	correlations	Survey	No	Yes	line-drawing	colored	999	200+	200+	11 to 15	superordinate level	x		x		x				x	x											NA (H), NA (%), IA, FAM, VC, AA, word frequency (Freq), number of syllables (N Syll), number of letters (N Lett)	3
43	Rossion & Pourtois, 2004	Rossion B, Pourtois G. Revisiting Snodgrass and Vanderwart’s object pictorial set: The role of surface detail in basic-level object recognition. Perception. 2004;33(2):217–36. doi: 10.1068/p5117; pmid: 15109163	Rossion & Pourtois	Perception	2004	81	23	until 2009	16	young adults	17-35	undergraduate level	French	yes	direct	between studies	correlations	Experimental	No	Yes	line-drawing	both types	medium (up to 500px)	200+	200+	11 to 15	basic and superordinate level	x		x		x										x					imagery judgments	NA (H), NA (%), FAM,VC, IA, naming reaction times (RTs)	33.625
44	Sanfeliu, & Fernandez, 1996	Sanfeliu MC, Fernandez A. A set of 254 Snodgrass-Vanderwart pictures standardized for Spanish: Norms for name agreement, image agreement, familiarity, and visual complexity. Behav Res Methods Instrum Comput. 1996;28(4):537–55. doi: 10.3758/BF03200541	Sanfeliu, & Fernandez	Behavior Research Methods, Instruments, & Computers	1996	114	50	until 2009	24	young adults	17-35	undergraduate level	Spanish	yes	direct	between studies	ANOVAS/Ttests and Correlations/Regressions	Experimental	No	Yes	line-drawing	black-and-white	medium (up to 500px)	200+	200+	11 to 15	superordinate level	x		x		x	x				x	x										NA (H), NA (%), FAM, VC, IA, I-VAR, PN, frequency (Freq)	4.875
45	Saryazdi et a., 2018	Saryazdi R, Bannon J, Rodrigues A, Klammer C, Chambers CG. Picture perfect: A stimulus set of 225 pairs of matched clipart and photographic images normed by Mechanical Turk and laboratory participants. Behav Res Methods. 2018;50(6):2498–510. doi: 10.3758/s13428-018-1028-5; pmid: 29520634	Saryazdi, Bannon, Rodrigues, Klammer & Chambers	Behavior Research Methods	2018	114	50	2010-2019	2	multiage (exg. child-youn; young-mid; youn-older)	multi	undergraduate level	English	no	absent	-	-	Both	Yes	Yes	both types	both types	medium (up to 500px)	200+	999	16+	superordinate level	x		x		x	x				x										verb generation	NA (H), NA (%), FAM, VC, PN, Verb agreement (%) (VA%), Verb–H value (V%)	0
46	Severens et al., 2005	Severens E, Lommel SV, Ratinckx E, Hartsuiker RJ. Timed picture naming norms for 590 pictures in Dutch. Acta Psychologica [Internet]. Elsevier BV; 2005 Jun;119(2):159–87. Available from: http://dx.doi.org/10.1016/j.actpsy.2005.01.002	Severens, Lommel, Ratinckx & Hartsuiker	Acta psychologica	2005	88	37	until 2009	15	young adults	17-35	undergraduate level	Dutch	yes	direct	between studies	ANOVAS/Ttests	Experimental	No	No	line-drawing	black-and-white	High (from 501px)	200+	200+	6 to 10	superordinate level	x																				NA(H), NA(%), AA, Morphological variants (%) (MorphV%), Synonyms (%) (Syn%), Lenient name agreement (%) (LNA%), Log frequency (LogFreq), Number of letters (NL), Number of phonemes (NPHON), Number of syllables (NSYL)	6.6
47	Shao & Stiegert, 2016	Shao Z, Stiegert J. Predictors of photo naming: Dutch norms for 327 photos. Behav Res Methods. 2016;48(2):577–84. doi: 10.3758/s13428-015-0613-0; pmid:26122979	Shao & Stiegert	Behavior Research Methods	2016	114	50	2010-2019	4	young adults	17-35	999	Dutch	yes	direct	between studies	correlations	Experimental	No	No	photographs	colored	medium (up to 500px)	200+	200+	999	999	x		x		x				x	x			x								NA(H), AA, FAM, IA, SubjVC, Objective visual complexity (ObjVC), Imageability (IMAG), Log-transformed word frequency (LogTWfreq), Word length (WLS) (syllables), Word length (letters) (WLL), Naming Latency (ML), Naming Error Rate (%) (NER%)	1.75
48	Sirois et al., 2006	Sirois M, Kremin H, Cohen H. Picture-naming norms for Canadian French: Name agreement, familiarity, visual complexity, and age of acquisition. Behav Res Methods. 2006;38(2):300–6. doi: 10.3758/bf03192781; pmid: 16956106	Sirois, Kremin & Cohen	Behavior Research Methods	2006	114	50	until 2009	14	multiage (exg. child-youn; young-mid; youn-older)	multi	999	French	yes	direct	between studies	correlations	Survey	No	No	line-drawing	black-and-white	High (from 501px)	200+	200+	1 to 5	domain and basic level	x		x		x				x												NA(%), AA, FAM, VC, Freq1, Freq2, Length	1.92857
49	Snodgrass & Vanderwart, 1980	Snodgrass JG, Vanderwart M. A standardized set of 260 pictures: Norms for name agreement, image agreement, familiarity, and visual complexity. J Exp Psychol Hum Learn. 1980;6(2):174–215. doi: 10.1037/0278-7393.6.2.174; pmid: 7373248	Snodgrass & Vanderwart	Journal of Experimental Psychology: Human Learning and Memory	1980	142	44	until 2009	40	young adults	17-35	undergraduate level	English	no	absent	-	-	Survey	No	Yes	line-drawing	black-and-white	999	200+	200+	11 to 15	basic and superordinate level	x		x		x					x											NA (H), IA, FAM, VC, AA, frequency (K-F), transformed frequency (K-F'b),	100.575
50	Székely et al., 2003	Székely A, D’Amico S, Devescovi A, Federmeier K, Herron D, Iyer G, et al. Timed picture naming: Extended norms and validation against previous studies. Behav Res Methods Instrum Comput. 2003;35(4):621–33. doi: 10.3758/BF03195542; pmid: 14748507	Székely, D’Amico, Devescovi, Federmeier, Herron, Iyer, et al.	Behavior Research Methods, Instruments, & Computers	2003	114	50	until 2009	17	young adults	17-35	undergraduate level	English	yes	direct	between studies	correlations	Both	Yes	Yes	line-drawing	black-and-white	medium (up to 500px)	200+	200+	999	999	x															x					NA(H), NA(%), SubjAoA, VC, Lenient name agreement (LNA), Trimmed mean RT of target (msec)	4.05882
51	Székely et al., 2004	Szekely A, Jacobsen T, D’Amico S, Devescovi A, Andonova E, Herron D, et al. A new on-line resource for psycholinguistic studies. J Mem Lang. 2004;51(2):247–50. doi: 10.1016/j.jml.2004.03.002; pmid: 23002322	Szekely, Jacobsen, D’Amico, Devescovi, Andonova, Herron D, et al.	Journal of Memory and Language	2004	129	42	until 2009	16	middle-age adults	36-54	999	Cross-linguistic	yes	direct	within studies	ANOVAS/Ttests and Correlations/Regressions	999	999	Yes	line-drawing	black-and-white	999	200+	999	999	999	x		x	x					x											word-frequency, and goodness-of-depiction	AA, FAM, VC, picture number (Picnum), empirically determined dominant—or target—names (name), syntactic (pnapno), semantic categories (lexcat), number of alternative names (type), percent name agreement on the target name (lex1), mean reaction time of the target name (rttar), ength of the target name in syllables (syll), characters (char), word frequency of the target name (freq), objective age-o…	15
52	Torrance et al., 2017	Torrance M, Nottbusch G, Alves RA, Arfé B, Chanquoy L, Chukharev-Hudilainen E, et al. Timed written picture naming in 14 European languages. Behav Res Methods. 2017;50(2):744–58. doi: 10.3758/s13428-017-0902-x; pmid: 28540511	Torrance, Nottbusch, Alves, Arfé, Chanquoy, Chukharev-Hudilainen, et al.	Behavior Research Methods	2017	114	50	2010-2019	3	young adults	17-35	graduate/postgraduate level	Cross-linguistic	yes	direct	within studies	correlations and/multiple regressions	Experimental	No	Yes	line-drawing	colored	999	200+	200+	11 to 15	superordinate level	x																			spelling agreement	NA (H), FAM, IA, VC, Values for RT, MIKI, and Levenshtein distance, RT (ms), Spelling Agreement (H-spell), Participants Giving Modal Name (%) (GMN%), Participants Giving Modal Spelling for Modal Name (%) (GSN%), Pictures With >90% Modal Spelling (%) (PICSpel%), Length of Modal Response (Letters) ( Len)	1
53	Tsaparina et al., 2011	Tsaparina D, Bonin P, Méot A. Russian norms for name agreement, image agreement for the colorized version of the Snodgrass and Vanderwart pictures and age of acquisition, conceptual familiarity, and imageability scores for modal object names. Behav Res Methods. 2011;43(4):1085–99. doi: 10.3758/s13428-011-0121-9; pmid: 21717267	Tsaparina, Bonin & Méot	Behavior Research Methods	2011	114	50	2010-2019	9	middle-age adults	36-54	undergraduate level	Russian	yes	direct	between studies	correlations	Survey	No	Yes	line-drawing	colored	999	200+	200+	11 to 15	superordinate level	x		x						x	x			x								NA(H), NA(%), IA, FAM, AA, VC, Imageability (IMAG), word frequency (log transformed) (Freq), number of syllables (Syll), number of letters (Letters), number of phonemes (Phon)	3.33333
54	Yoon et al., 2004	Yoon C, Feinberg F, Luo T, Hedden T, Gutchess AH, Chen HYM, et al. A cross-culturally standardized set of pictures for younger and older adults: American and Chinese norms for name agreement, concept agreement, and familiarity. Behav Res Methods Instrum Comput. 2004;36(4):639–49. doi: 10.3758/BF03206545; pmid: 15641410	Yooh, Feinberg, Luo , Hedden, Gutchess, Chen,et al.	Behavior Research Methods, Instruments, & Computers	2004	114	50	until 2009	16	multiage (exg. child-youn; young-mid; youn-older)	multi	999	Cross-linguistic	yes	direct	both between and within	correlations	Survey	No	Yes	line-drawing	black-and-white	High (from 501px)	200+	200+	11 to 15	basic and superordinate level	x		x						x												NA(H), NA(%), FAM, Concept Agreement (%) (ConcA%), Valid responses (%) (VR%), Invalid responses (%) (IR%), No responses (%) (NR%), don’t know object (DKO), don’t know name (DKN)	1.875
55	Zou & Chen, 2017	Zhou D, Chen Q. Color Image Norms in Mandarin Chinese. Front Psychol. 2017; 8:1880. doi: 10.3389/fpsyg.2017.01880; pmid: 29118730	Zou & Chen	Frontiers in Psychology	2017	81	92	2010-2019	3	young adults	17-35	undergraduate and graduate levels	Chinese	yes	direct	between studies	correlations	Experimental	No	No	photographs	colored	medium (up to 500px)	200+	200+	11 to 15	999	x		x		x				x									x	x	Concept agreement (NA)	NA(H), NA(%), AA FAM, VC, Naming latency (RT), Concept agreement (CA), Word length (W_len), Word frequency (W_fre), Viewpoint agreement (VA), don’t know object (DKO), don’t know name (DKN), Tip of tongue (TOT)	0.333333
[truncated: 13 more columns]
