# Supplementary material for: A Systematic Review of Normative Studies Using Images of Common Objects
Source: Front Psychol. 2020 Dec 4;11:573314. doi: 10.3389/fpsyg.2020.573314 (PMC7793811; doi:10.3389/fpsyg.2020.573314)
Supplement: Supplementary file 4 [file Table_4.XLSX]

## Sheet: Table1 Instructions consistency
S4 Table 1. Comparative table of instructions and scales from main dimensions
Dimension	Study	Instruction	Scale	picture-based	object-based	concept/word-based
Age of acquisition	Adlington, Laws, &, Gale, 2009	Participants were required to estimate the age they had learned the name of the object represented in the picture	2 years; 3 years; 4 years; 5 years; 6 years; 7–8 years; 9–10 years; 11–12 years; 13+ years.		x
Age of acquisition	Alario & Ferrand,1999	Participantes had to estimate the age they thought they had learned the names, in its written or its oral form	1= learned at 0-3 years, 5 =learned at age 12+			x
Age of acquisition	Bayram, Aydin, Ergenc & Akbostanci, 2017	Participants were required to indicate the probable in which they had learned the words	1 = 0–2 years; 7 = 13 or later			x
Age of acquisition	Bonin et al., 2003	Participantes were invited to estimate the age at which they thought they had learned the names, in its written or its oral form	1= learned at 0-3 years, 5 =learned at age 12+			x
Age of acquisition	Clarke & Ludington, 2018	In this task, participants had to estimate the age at which they thought they had first learned each of the modal names, whether in written or oral form.	1 = 0-2 years old, 2 = 3-4 years old, 3 = 5-6 years old, 4 = 7–8 years old, 5 = 9–10 years old, 6 = 11–12 years old, 7 = 13+ years old			x
Age of acquisition	Dell´acqua, Lotto & Job, 2000	For the present rating task, each picture in the booklets was replaced with the corresponding name. Each subject was instructed to indicate, with no pressure as to speed, how old he/she was when he/she first encountered or received information about each word	-2 years; 3 years; 4 years; 5 years; 6 years; 7–8 years; 9–10 years; 11–12 years; 13+ years.			x
Age of acquisition	Dimitropoulou, Dunabeitia, Blitsas & Carreiras, 2009	Participants had to give an estimate of the age at which they thought they had learned each of the names in its written or oral form.	1= learned at 0-3 years, 5 =learned at age 12+			x
Age of acquisition	Ghasisin et al, 2015	Subjects were asked to estimate the age at which they had learned the name of the picture.	1 = 0–3 years old, 2 = 4–6 years old, 3 = 7–9 years old, 4 = 10–12 years old, 5 = +12 years old.	x
Age of acquisition	Johnston et al, 2010	Participants were also asked to rate the age at which they thought they had first learned the name of the object. They were instructed to rate the name and not the picture.	1 = 0-2 years old, 2= 4 years old, 3 = 6 years old, 4 = 8 years old, 5 = 10 years old, 6 = 11 years old, 7 = 13+ years old.		x
Age of acquisition	Khwaileh, Mustafawi, Herbert & Howard, 2018	Participants were asked to estimate the age at which they thought they learned each word presented in the booklet. They were informed that the estimate should not only attribute to when they had first heard the word, or when they first learned to speak it, but to estimate the age at which they first understood the word when it was used in front of them.	1 = 0-2 years old, 2= 4 years old, 3 = 6 years old, 4 = 8 years old, 5 = 10 years old, 6 = 11 years old, 7 = 13+ years old.			x
Age of acquisition	Kremin, et al., 2003	ND	1 = 0-2 years old, 2= 4 years old, 3 = 6 years old, 4 = 8 years old, 5 = 10 years old, 6 = 11 years old, 7 = 13+ years old.			x
Age of acquisition	Liu, Hao, Li, & Shu, 2011	same as Alario & Ferrand, 1999	1 = 0-2 years old, 2= 4 years old, 3 = 6 years old, 4 = 8 years old, 5 = 10 years old, 6 = 11 years old, 7 = 13+ years old.			x
Age of acquisition	Manoiloff et al, 2010	Participants performed a subjective estimate of the age at which they had learned each of the names, in its written or oral form.	1 = 0–3 years old, 2 = 3–6 years old, 3 = 6–9 years old, 4 = 9–12 years old, 5 = +12 years old			x
Age of acquisition	Moreno-Martinez & Montoro, 2012	Participants were asked to estimate the age in years at which they had learned each word.	1 = 0-2 years old, 2= 4 years old, 3 = 6 years old, 4 = 8 years old, 5 = 10 years old, 6 = 11 years old, 7 = 13+ years old.			x
Age of acquisition	Moreno-Martinez, Montoro, Lawis, 2011	Participants were asked to estimate the age in years at which they had learned each word.	1 = 0-2 years old, 2= 4 years old, 3 = 6 years old, 4 = 8 years old, 5 = 10 years old, 6 = 11 years old, 7 = 13+ years old.			x
Age of acquisition	Morrison, Chappell, & Ellis, 1997	Raters were asked to estimate the age at which they believed they had learned the word, in either spoken or written form.	1 = learned at the age of 0- 2 years, to 7 = learned at the age of 13 or older			x
Age of acquisition	Nishimoto et al, 2005	The participants rated the AoA for the concept depicted in the pictures. the participants were instructed to estimate when they had learned the concept.	2 years; 3 years; 4 years; 5 years; 6 years; 7–8 years; 9–10 years; 11–12 years; 13+ years.	x		x
Age of acquisition	Nishimoto et al, 2012	Participants were instructed to estimate their age (in years) when they had learned the concept represented by a word. It was emphasized that their rating should apply to the acquisition of the concept, not the word.	2 years; 3 years; 4 years; 5 years; 6 years; 7–8 years; 9–10 years; 11–12 years; 13+ years.			x
Age of acquisition	Pind et al, 2000	The participants were asked to rate on a scale from 1-7 when they thought they had acquired the words.	1 = 0-2 years old, 2= 4 years old, 3 = 6 years old, 4 = 8 years old, 5 = 10 years old, 6 = 11 years old, 7 = 13+ years old.			x
Age of acquisition	Raman, Raman,&, Mertan, 2014	Participants were required to estimate the age at which they thought that they had learned each of the names.	1 = 0–3 years old, 2 = 3–6 years old, 3 = 6–9 years old, 4 = 9–12 years old, 5 = +13 years old			x
Age of acquisition	Shao & Stiegert, 2016	Participants were asked to rate the age at which they thought they had acquired a particular noun, specifically understood the noun even if they could not yet say, read, or write the noun themselves. If the participants did not know the word, they were asked to choose "I don’t know the word"	0-2 years; 3 years; 4 years; 5 years; 6 years; 7–8 years; 9–10 years; 11–12 years; 13+ years.			x
Age of acquisition	Sirois, Kremin & Cohen, 2006	The subjects were asked to estimate the age at which they believed they had learned each of the names.	1 = 0-2 years old, 2= 4 years old, 3 = 6 years old, 4 = 8 years old, 5 = 10 years old, 6 = 11 years old, 7 = 13+ years old.			x
Age of acquisition	Székely et al, 2004	ND	ND
Age of acquisition	Tsaparina, Bonin & Méot, 2011	Participants had to estimate the age at which they thought they had learned each of the names in its written or oral form.	1 = learned between 0-3 years, 5 = learned at age 12 or after			x
Age of acquisition	Zou & Chen, 2017	Participants were asked to decide the age at which the image concept was learned.	1 = 0-2 years old, 2= 4 years old, 3 = 6 years old, 4 = 8 years old, 5 = 10 years old, 6 = 11 years old, 7 = 13+ years old.	x		x
Familiarity	Adlington, Laws, &, Gale, 2009	concept-based FAM: participants were asked to rate “how usual or unusual the concept is in your realm of experience” based on “how frequently you think about the concept, and how frequently you come into contact with the concept—both in a direct way (seeing a real-life exemplar) and in a mediated way (represented in the media).” picture-based FAM: participants were asked to rate familiarity to th…	1 = very unfamiliar, 5 = very familiar		x	x
Familiarity	Alario & Ferrand,1999	Participants were asked to judge the familiarity of the concept of the picture in regard how usual or unusual the object is in your real-life experience based on the degree to which you come in contact with or think about the concept.	1 = a very unfamiliar object, 5 = a very familiar object		x	x
Familiarity	Bayram, Aydin, Ergenc & Akbostanci, 2017	Participants were asked to rate in which they come in contact or think about the concept presented in the written word	1 = never seen; 7 = every day			x
Familiarity	Berman et al., 1989	Participants were aske about how usual they see or think about the concept represented in the picture.	"very little," "some," or "a lot"			x
Familiarity	Bonin et al., 2003	Participants were asked to evaluate the familiarity of the concept depicted by each picture according to how usual or unusual the object was in their real experience based on the degree to which they come in contact with or think about the concept.	1 = a very unfamiliar object, 5 = a very familiar object		x	x
Familiarity	Boukadi, Zouaidi, & Wilson, 2016	Participants were told that familiar objects were those they often encounter in their daily life, whereas unfamiliar objects were unusual and rarely encountered.	1 = a very unfamiliar object, 5 = a very familiar object		x
Familiarity	Brodeur et al , 2012	same as Brodeur et al., 2010	1 = a very unfamiliar object, 5 = a very familiar object		x	x
Familiarity	Brodeur et al, 2010	Participants were required to rate the degree in which they are familiar with the object by rating the concept itself rather than the picture of the object.	1 = a very unfamiliar object, 5 = a very familiar object		x	x
Familiarity	Brodeur, Guérard & Bouras, 2014	same as Brodeur et al., 2010	1 = a very unfamiliar object, 5 = a very familiar object		x	x
Familiarity	Clarke & Ludington, 2018	Participants were asked to judged the familiarity of each concept from the picture based on how often they came into contact with or thought about the concept.	1 = a very unfamiliar object, 5 = a very familiar object		x	x
Familiarity	Cuetos, Ellis & Alvarez, 1999	Familiarity was defined as "the degree to which you come in contact with, or think about, the thing depicted."	1 = a very unfamiliar object, 5 = a very familiar object		x	x
Familiarity	Cycowicz, Friedman & Rothstein, 1997	Participants were asked to rate familiarity based on how often they thought about the concept daily.	1 = the least familiar, 5 = the most familiarity			x
Familiarity	Dell´acqua, Lotto & Job, 2000	Participants had to judge how familiar the object of each picture was based on his/her own personal experience.	1 = not familiar, 7 = highly familiar	x
Familiarity	Ferraro et al, 1998	Participants had to rate each picture for familiarity ratings.	1 = not at all familiar, 7 = very familiar	x
Familiarity	Foroni et al , 2013	Participants were asked to rate the picture in regard their likelihood to be encountered in their dayli-lives	0 = never a 100 = oftem	x
Familiarity	Forsythe, Street & Helmy, 2017	Participants were requested to evaluate a picture based on a scale from not at all familiar; to very familiar.	1 = not at all familiar, 7 = very familiar	x
Familiarity	George, & Mathuranath, 2007	Participants were asked to rate the degree to which one came in contact with or thought about the item depicted.	0 = unfamiliar, 4 = very familiar		x
Familiarity	Ghasisin et al, 2015	Participants had to indicate the extent to which they were familiar or not with the concept depicted.	1 = low familiarity, 4 = high familiarity			x
Familiarity	Janssen, Pajtas, & Caramazza, 2011	Participants were instructed to rate the picture considering how usual or unusual the object in the frequency of contact with or think about the concept.	1 = very unfamiliar object, 7 = very familiar object	x	x	x
Familiarity	Johnston et al, 2010	Participants were asked to rate the degree to which they come into contact with or think about the thing depicted.	1 = very unfamiliar, 7 = highly familiar		x
Familiarity	Khwaileh, Mustafawi, Herbert & Howard, 2018	Participants were asked to rate the degree of familiarity of the item in terms of how usual/unusual the word is in their daily-lives considering the word itself not the concept.	1 = never seen or heard, 5 = very often			x
Familiarity	Kremin, et al., 2003	Concept familiarity was rated for words and for pictures	1 = unfamiliar, 5 = highly familiar	x		x
Familiarity	Liu, Hao, Li, & Shu, 2011	Participants were asked to rate the familiarity of the concept from the picture according to their own experience.	1 = a very unfamiliar object, 5 = a very familiar object			x
Familiarity	Manoiloff et al, 2010	Participants had to rate the degree in which they come in contact with, or thought about, the concept of the thing depicted in daily-life.	1 = very strange object, 5 = very familiar object			x
Familiarity	Moreno-Martinez & Montoro, 2012	same as Moreno-Martinez et al., 2011	1 = very unfamiliar, 5 = very familiar			x
Familiarity	Moreno-Martinez, Montoro, Lawis, 2011	Participants were instructed to rate each item about how usual/unusual the concept is in real life based on the frequency they think/come in contact, directly (e.g., seeing a real-life exemplar), and in a mediated way (e.g., represented in the media)".	1 = very unfamiliar, 5 = very familiar			x
Familiarity	Morrison, Chappell, & Ellis, 1997	Participants were asked to rate their estimate the degree to which you think about or come into contact with a concept.	1 = very unfamiliar, 5 = very familiar			x
Familiarity	Nishimoto et al, 2005	Participants rated the familiarity of the concepts of the pictures, not the picture itself. It was allowed to indicate “don’t know the object.”	1 = extremely unfamiliar, 7 = extremely familiar			x
Familiarity	Nishimoto et al, 2012	same as Nishimoto et al., 2005	1 = extremely unfamiliar, 7 = extremely familiar			x
Familiarity	Paolieri & Marful , 2018	Participants had to rate the conceptual familiarity of each picture in regard the degree to which they come in contact with, or think about, the thing depicted.	1 = very unfamiliar, 5 = highly familiar			x
Familiarity	Pind et al, 2000	Participants were asked to evaluate how often they came into contact with or thought about each object.	1 = unfamiliar/only slightly familiar, 5 = highly familiar	x
Familiarity	Pompéia, Miranda & Bueno, 2001	Participants had to rate the familiarity of the concept depicted.	1 = very unfamiliar, 2 = unfamiliar, 3 = medium, 4 = familiar, 5 = very familiar			x
Familiarity	Prada & Ricot, 2010	Participants had to rate in which degree the picture is familiar.	1 = nada familiar, 9 = muito familiar	x
Familiarity	Prada et al, 2010	Participants had to rate in which degree the picture represent a familiar object.	1 = nada familiar, 9 = muito familiar		x
Familiarity	Prada et al, 2014	Participants were required to evaluate the animal based on their believes about which degree the animal is familiar	1 = pouco familiar, 7 = muito familiar		x
Familiarity	Raman, Raman,&, Mertan, 2014	Participants were invited to rate the concept of the picture, not the picture itself based on the likelihood to which one comes into contact with or thinks about the concept in the picture. The "Don´t Know the object" response is allowed.	1 = very unfamiliar object, 5 = very familiar object			x
Familiarity	Rossion & Pourtois, 2004	Participants had to evalute familiarity of each picture in regard their frequency in real experience (ie., come in contact with or think about the concept itself).	1 = very unfamiliar, 5 = very familiar	x		x
Familiarity	Sanfeliu, & Fernandez, 1996	Participants were invited to evaluate the degree to which the object depicted was familiar to them, based on the frequency with which they come across the object in dayli-life.	1 = a very unfamiliar object, 5 = a very familiar object		x
Familiarity	Saryazdi, Bannon, Rodrigues, Klammer & Chambers, 2018	Participants were required to evaluate their familiarity with the object concept on the imagebased on how often you interact with or think about it.	1 = unfamiliar object, 5 = a very familiar object			x
Familiarity	Shao & Stiegert, 2016	Participants had to rate how often they experienced a concept in their lives, insted of the word.	1 = not familiar with the concept, 5 = very familiar with the concept			x
Familiarity	Sirois, Kremin & Cohen, 2006	They were then asked to judge the familiarity of the object depicted, according to the degree to which they had been in contact with or thought about it.	1 = not at all familiar, 5 = very familiar	x		x
Familiarity	Snodgrass & Vanderwart , 1980	Participants had to judge the familiarity of each picture based on how usual or unusual the object is in their experiences, which is based on the contact with or thinking about the concept itself. The "don´t know the object" was allowed.	1 = very unfamiliar, 5 = very familiar	x		x
Familiarity	Székely et al, 2004	same as Székely et al, 2003	same as Székely et al., 2003			x
Familiarity	Tsaparina, Bonin & Méot, 2011	same as S&V, 1980	1 = low familiar, 5 = high familiar	x		x
Familiarity	Yooh et al., 2004	Participants were instructed to rate the object for familiarity, based on the degree to which they come into contact with or think about the object.	1 = the object is not at all familiar to me, 5 = the object is highly familiar to me	x		x
Familiarity	Zou & Chen, 2017	same as Moreno-Martinez et al., 2011	1 = low familiar, 5 = high familiar			x
Image Agreement	Alario & Ferrand,1999	Participants were asked to form a mental image based on the most common name of the pictures and, subsequently, after see the picture they were invited to evaluate in which degree the picture ressamble their own mental image of the picture.	1 = low agreement, 5 = high agreement		x	x
Image Agreement	Bonin et al., 2003	same as Alario & Ferrand, 1999	1 = low agreement, 5 = high agreement		x	x
Image Agreement	Brodeur, Guérard & Bouras, 2014	Participants were requested to evluate the degree to which the mental image based on the modal name of the object. Image agreement was separated into object and viewpoint agreement. In object agreementparticipants evaluated how closely the picture resemble their mental image for the object name, independently from its position. For viewpoint agreement, they had to rate how closely is the object i…	1 = low agreement, 5 = high agreement	x	x	x
Image Agreement	Clarke & Ludington, 2018	same as S&V, 1980	1 = low agreement, 5 = high agreement	x		x
Image Agreement	George, & Mathuranath, 2007	Participants were invited to criate a mental image from the most common name orally presented of the picture and them to evaluate in which degree the drawing presented was similar.	0 = dessimilar, 1 = somewhat similiar, 2 = very similar		x	x
Image Agreement	Ghasisin et al, 2015	same as George & Mathuranath, 2007	1 = least agreement, 5 = strongest agreement		x	x
Image Agreement	Janssen, Pajtas, & Caramazza, 2011	Participants had to judge how closely a picture presented after resemble their prior mental image of the object based on their names.	1 = low agreement between their image and the picture, 7 = high agreement	x
Image Agreement	Khwaileh, Mustafawi, Herbert & Howard, 2018	Participants were asked to evaluate the picture rmatch with their own mental image of the noun/action.	1 = low agreement, 5 = high agreement	x		x
Image Agreement	Liu, Hao, Li, & Shu, 2011	Participants were required to indicate how closely each picture resembled their mental image of the object.	1 = very low agreement, 5 = very high agreement	x		x
Image Agreement	Manoiloff et al, 2010	same as S&V, 1980	1 = very low concordance, 5 = very high concordance	x		x
Image Agreement	Nishimoto et al, 2012	similar to S&V, 1980	1 = low agreement, 5 = high agreement			x
Image Agreement	Paolieri & Marful , 2018	Participants indicated the extent to which a presented picture corresponded to the mental image they had of the corresponding concept.	1 = low agreement, 5 = high agreement	x		x
Image Agreement	Pind et al, 2000	Participants were asked to form a mental image corresponding to the word appearing on the screen with eyes closed. The responses "no image was formed (NI)'' and "a image was of different object (DO)'' were allowed.	1 = low agreement, 5 = high agreement	x		x
Image Agreement	Raman, Raman,&, Mertan, 2014	similar to S&V, 1980	1 = low agreement, 5 = high agreement	x		x
Image Agreement	Sanfeliu, & Fernandez, 1996	Participants had to evaluate the similarities of each picture and the mental image previously formed of an object. The responses NI - no image or DO -different object.	1 = low agreement, 5 = high agreement	x		x
Image Agreement	Saryazdi, Bannon, Rodrigues, Klammer & Chambers, 2018	similar to S&V, 1980	1 = poor match, 5 = excellent match	x		x
Image Agreement	Shao & Stiegert, 2016	Participants were asked to evaluate how readily a written noun evoked a mental image.	1 = very poor match, 7 = very good match			x
Image Agreement	Snodgrass & Vanderwart , 1980	Participants were asked to judge how closely each picture resembled their mental image of the object based on the picture’s most common name. If they could not form image of that particular object concept, they were requested to indicate as “NI” (no image) or “DO” (different object).	1 = low agreement, 5 = high agreement	x		x
Image Agreement	Tsaparina, Bonin & Méot, 2011	Participants had to evaluate the correspondence between a generated mental image of each modal name and a picture subsequently displayed picture.	1 = low agreement, 5 = high agreement	x		x
Name Agreement	Adlington, Laws, &, Gale, 2009	Participants were asked to provide an oral name (one or more words) for each image as briefly and unambiguously as possible or to say when they “don’t know” or if they are not able to momentarily remember the picture name (TOT).	% of modal name and h-index value	x
Name Agreement	Alario & Ferrand,1999	same as Sanfeliu & Fernandez, 1996	% of modal name and h-index value	x
Name Agreement	Bayram, Aydin, Ergenc & Akbostanci, 2017	same as Sanfeliu & Fernandez, 1996	% of modal name and h-index value	x
Name Agreement	Berman et al., 1989	Participants were required to indicate the single best name of each picture, with one or more words. They were allowed to indicate if they could not recognize the picture - DK or if they momentarily are not able to think of the name TOT	% of modal name and h-index value	x
Name Agreement	Bonin et al., 2003	similar to Sanfeliu & Fernandez, 1996	% of modal name and h-index value	x
Name Agreement	Bonin et al., 2013	Participants were asked to name aloud, as quickly as possible, the picture presented. When they did not know the name of the picture, they had to differenciate if they did not recognize the object (DKO), they did not know the name of the object (DKN), or they were in a tip of the tongue (TOT) state.	% of modal name	x
Name Agreement	Boukadi, Zouaidi, & Wilson, 2016	similar to Sanfeliu & Fernandez, 1996	% of modal name and h-index value	x
Name Agreement	Brodeur et al , 2012	same as Brodeur et al., 2010	% of modal name and h-index value	x
Name Agreement	Brodeur et al, 2010	Participants had to write one name for each object as briefly and unambiguously as possible, the first name that comes to mind. the name could be composed nouns. They were asked to state when they “don’t know the object”, knew the object but not its name or knew the name but were temporarily unable to retrieve it.	% of modal name and h-index value	x
Name Agreement	Brodeur, Guérard & Bouras, 2014	same as Brodeur et al., 2010	% of modal name and h-index value	x
Name Agreement	Clarke & Ludington, 2018	same as Sanfeliu & Fernandez, 1996	% of modal name and h-index value	x
Name Agreement	Cycowicz, Friedman & Rothstein, 1997	similar to Sanfeliu & Fernandez, 1996, althought typed response	% of modal name and h-index value	x
Name Agreement	Dell´acqua, Lotto & Job, 2000	Participants were asked to name each picture as fast and accurately as possible, avoiding the production of undesired noise (cough, hesitations, etc.).	% of modal name and h-index value	x
Name Agreement	Dimitropoulou, Dunabeitia, Blitsas & Carreiras, 2009	same as Sanfeliu & Fernandez, 1996	% of modal name and h-index value	x
Name Agreement	Duñabeitia, Crepaldi, Meyer, New, Pliatsikas, Smolka & Brysbaert, 2018	Participants had to type the name that best described the picture with a single name, avoiding the use of longer noun phrases.The DK and TOT responses are allowed.	% of modal name and h-index value	x
Name Agreement	Foroni et al , 2013	Participants were asked to type the picture name of each image	% of modal name	x
Name Agreement	George, & Mathuranath, 2007	similar to Rossion & Pourtois, 2004	% of modal name and h-index value	x
Name Agreement	Ghasisin et al, 2015	similar to Rossion & Pourtois, 2004	% of modal name and h-index value	x
Name Agreement	Janssen, Pajtas, & Caramazza, 2011	similar to Rossion & Pourtois, 2004	% of modal name and h-index value	x
Name Agreement	Johnston et al, 2010	same as Sanfeliu & Fernandez, 1996	% of modal name and h-index value	x
Name Agreement	Khwaileh, Mustafawi, Herbert & Howard, 2018	Participants were asked to say aloud the first name that comes to mind, as quickly and as accurately as possible using one word only, and avoiding describing it. They were allowed to say when they could not recognize the picture or did not know the name of the picture.	% of modal name	x
Name Agreement	Kremin, et al., 2003	similar to Rossion & Pourtois, 2004	% of modal name	x
Name Agreement	Laicona, Barbarotto, Baratelli, & Capitani, 2016	Participants were asked to say out loud the name of the represented object, without any time limit. No feed-back was provided and self-corrections were admitted.	% of modal name	x
Name Agreement	Liu, Hao, Li, & Shu, 2011	similar to Sanfeliu & Fernandez, 1996	% of modal name and h-index value	x
Name Agreement	Manoiloff et al, 2010	similar to Alario & Ferrand, 1999; Snodgrass & Vanderwart, 1980	% of modal name and h-index value	x
Name Agreement	Moreno-Martinez & Montoro, 2012	similar to Moreno-Martinez et al., 2011	% of modal name and h-index value	x
Name Agreement	Moreno-Martinez, Montoro, Lawis, 2011	Participants were asked to type the spectific name for the pictures and indicate when they ‘don’t know’, ‘tip of the tongue’ or ‘don’t remember’ memory state.	% of modal name and h-index value	x		x
Name Agreement	Morrison, Chappell, & Ellis, 1997	similar to Sanfeliu & Fernandez, 1996	% of modal name	x
Name Agreement	Nishimoto et al, 2005	The participants were asked to say aloud the name of each picture, as quickly and accurately as possible.	% of modal name and h-index value	x
Name Agreement	Nishimoto et al, 2012	Participants were asked to write the names of the pictures intimed and untimed versions.	% of modal name under a strict and liberal criteria, and h-index value	x
Name Agreement	O´Sullivan et al , 2012	same as Sanfeliu & Fernandez, 1996	% of modal name and h-index value	x
Name Agreement	Paolieri & Marful , 2018	similar to S&V, 1980	% of modal name and h-index value	x
Name Agreement	Pind et al, 2000	same as Sanfeliu & Fernandez, 1996	% of modal name and h-index value	x
Name Agreement	Pompéia, Miranda & Bueno, 2001	Subjects were asked to enter the name of the objects depicted on the screen wthiout worry about spelling.The answer down “don’t know the name“ (DKN) or “don’t know the object” (DKO) were allowed.	% of modal name and h-index value		x
Name Agreement	Raman, Raman,&, Mertan, 2014	similar to Sanfeliu & Fernandez, 1996	% of modal name and h-index value	x
Name Agreement	Rossion & Pourtois, 2004	Subjects were required to say aloud the name of each picture as briefly and unambiguously as possible by saying only one name. They should also indicate "no'' if they did not know the name, or if they knew it but could no longer remember it ("on the tip of the tongue").	% of modal name and h-index value	x
Name Agreement	Sanfeliu, & Fernandez, 1996	Participants were required to identify the picture with the first name that came to mind and write it. If that was not possible, they had to indicate if they "don't know object" (DKO), "don't know name" (DKN), or "tip of the tongue" (TOT). (similar to S&V, 1980	% of modal name and h-index value	x
Name Agreement	Saryazdi, Bannon, Rodrigues, Klammer & Chambers, 2018	similar to Cycowicz et al., 1997	% of modal name and h-index value	x
Name Agreement	Severens et al, 2005	Participants were asked to name the pictures as quickly and accurately as possible, and to name the object using one word, without coughs or hesitations.	% of modal name and h-index value	x	x
Name Agreement	Shao & Stiegert, 2016	N.D.	% of modal name and h-index value			x
Name Agreement	Sirois, Kremin & Cohen, 2006	The subjects were first asked to write down the precise usual name of the object depicted. If no name was available, they had to write “do not know.”	% of modal name		x
Name Agreement	Snodgrass & Vanderwart , 1980	Participants were asked to identify each picture as briefly and unambiguously as possible by writing only one name, the first name that came to mind.	H value; % of modal name;	x
Name Agreement	Székely et al, 2003	Participants were asked to provide the best name that came in mind for each picture, as quickly as possible, avoiding mistakes and false starts, hesitations ,articles, other extraneous material.	H value; % of modal name; RT;	x
Name Agreement	Székely et al, 2004	same as Székely et al, 2003	H value; % of modal name; RT;	x
Name Agreement	Torrance et al, 2017	Participants had to name the picture in their first language as accurately as possible, with concern to the spelling the name.	H value; % of modal name;	x
Name Agreement	Tsaparina, Bonin & Méot, 2011	similar to Sanfeliu & Fernandez, 1996	H value; % of modal name;	x
Name Agreement	Yoon et al., 2004	Participantshad to give the first name of the object that comes to mind The categoires don’t know name—DKN or “O” (don’t know object—DKO) are requested.	H value; % of modal name;		x
Name Agreement	Zou & Chen, 2017	similar to Brodeur et al., 2010, but in a oral form.	H value; % of modal name;	x
Visual Complexity	Adlington, Laws, &, Gale, 2009	same as S&V, 1980	1 = very simple, 5 = very complex	x
Visual Complexity	Alario & Ferrand,1999	same as S&V, 1980	1 = drawing very simple, 5 = drawing very complex	x
Visual Complexity	Bayram, Aydin, Ergenc & Akbostanci, 2017	same as S&V, 1980	1 = very simple; 7 = very complex	x
Visual Complexity	Berman et al., 1989	Participants had to evaluate how difficult the picture is to be reproduced in its traces/details	"easy," "medium," or "hard"	x
Visual Complexity	Bonin et al., 2003	same as S&V, 1980	1 = drawing very simple, 5 = drawing very complex	x
Visual Complexity	Brodeur et al , 2012	same as Brodeur et al., 2010	1 = not complex, 5 = highly complex	x
Visual Complexity	Brodeur et al, 2010	Participants had to rate the level to which the image appears to be complex in terms of the quantity of details and the intricacy of the lines; same as S&V, 1980	1 = a very simple image, 5 = a very complex image	x
Visual Complexity	Brodeur, Guérard & Bouras, 2014	same as Broder et al., 2010	1 = a very simple image, 5 = a very complex image	x
Visual Complexity	Clarke & Ludington, 2018	Participants were required to evaluate the amount of detail or intricacy of lines that are used to the object depicted based on the complexity of the object depicted.	1 = a very simple image, 5 = a very complex image	x
Visual Complexity	Cuetos, Ellis & Alvarez, 1999	same as S&V, 1980	1 = a very simple image, 5 = a very complex image	x
Visual Complexity	Cycowicz, Friedman & Rothstein, 1997	same as S&V, 1980	1 = the last complex, 5 = the most complex	x
Visual Complexity	Dimitropoulou, Duñabeitia, Blitsas & Carreiras, 2009	same as S&V, 1980	1 = very simple, 5 = very complex	x
Visual Complexity	Duñabeitia, Crepaldi, Meyer, New, Pliatsikas, Smolka & Brysbaert, 2018	same as S&V, 1980	1 = very simple, 5 = very complex	x
Visual Complexity	Forsythe, Street & Helmy, 2017	same as S&V, 1980	1 = very simple, 5 = very complex	x
Visual Complexity	George, & Mathuranath, 2007	same as S&V, 1980	0 = very simple, 1 = simple, 2 = complex	x
Visual Complexity	Ghasisin et al, 2015	same as S&V, 1980	1 = very simple, 5 = very complex	x
Visual Complexity	Janssen, Pajtas, & Caramazza, 2011	same as S&V, 1980	1 = very simple, 7 = very complex			x
Visual Complexity	Johnston et al, 2010	same as S&V, 1980	1 = very simple, 7 = very complex	x
Visual Complexity	Khwaileh, Mustafawi, Herbert & Howard, 2018	Participants had to evaluate the degree of complexity of the pictures, defined by the amount of details and lines in each drawing.	1 = very simple, 5 = very complex	x
Visual Complexity	Kremin, et al., 2003	same as S&V, 1980	1 = very simple, 7 = very complex	x
Visual Complexity	Liu, Hao, Li, & Shu, 2011	Participants were required to evaluate the complexity of pictures.	1 = very simple, 5 = very complex	x
Visual Complexity	Manoiloff et al, 2010	Participants had to evaluate the composition of the picture, in their complexity of the design, as the number of details or lines.	1 = very simple, 5 = very complex	x
Visual Complexity	Moreno-Martinez & Montoro, 2012	same as S&V, 1980	1 = very simple, 5 = very complex	x
Visual Complexity	Moreno-Martinez, Montoro, Lawis, 2011	same as S&V, 1980	1 = very simple, 5 = very complex	x
Visual Complexity	Paolieri & Marful , 2018	same as S&V, 1980	1 = very simple, 5 = very complex	x
Visual Complexity	Pompéia, Miranda & Bueno, 2001	same as S&V, 1980	1 = least complex, 5 = most complex	x
Visual Complexity	Raman, Raman,&, Mertan, 2014	Participants had to rate the complexity of the object in the picture.	1 = very simple, 5 = very complex	x	x
Visual Complexity	Rossion & Pourtois, 2004	same as S&V, 1980	1 = very simple, 5 = very complex	x		x
Visual Complexity	Sanfeliu, & Fernandez, 1996	same as S&V, 1980	1 = drawing very simple, 5 = drawing very complex	x
Visual Complexity	Saryazdi, Bannon, Rodrigues, Klammer & Chambers, 2018	same as S&V, 1980	1 = very visually simple representation, 5 = extremely detailed representation	x
Visual Complexity	Shao & Stiegert, 2016	same as S&V, 1980	1 = very simple photo, 7 = very complex photo	x
Visual Complexity	Sirois, Kremin & Cohen, 2006	same as S&V, 1980	1 = not at all complex, 5 = very complex	x
Visual Complexity	Snodgrass & Vanderwart , 1980	Participants were asked to rate the complexity of the picture itself than the object, with complexity considered the amount of detail or intricacy of line in the picture.	1 = very simple, 5 = very complex	x
Visual Complexity	Zou & Chen, 2017	same as S&V, 1980	1 = very simple, 5 = very complex	x

## Sheet: Table 2 Rating&Correl.
S4 Table 2. Assessment of images of common objects per dimension across studies (ratings distributions, their scales and correlations)
Reference	stimuli	stim.type	part (N)	N pictures	Fam	Fam_scale	VC	VC_scale	NA%	NA%_scale	NA(H)	NA(H)_scale	AoA	AoA_scale	IA	IA_scale	I-var	I-var_scale	CA	CA_scale	Val	Val_scale	Arou	Arou_scale	PNA	PNA_scale	Aap	Aap_scale	Typ	Typ_scale	NA(H) -NA%	NA(H) - IA	NA(H) - FAM	NA(H) - VC	NA(H) - I-Var	NA(H) - AoA	NA% - IA	NA% - FAM	NA% - VC	NA% - I-var	NA% - AoA	IA- I-Var	IA-AoA	FAM - VC	FAM - IA	FAM - I-var	FAM - AoA	VC - IA	VC - I-var
Adlington RL, Laws KR, Gale TM. The Hatfield Image Test (HIT): A new picture test and norms for experimental and clinical use. J Clin Exp Neuropsychology. 2009;31(6):731–53. doi: 10.1080/13803390802488103; pmid: 19105074	photographic colour images - HIT	photo	152	147	3.76	(1-5)	2.89	(1-5)	67.61	(1-100)	1.11	(0-2)	6.03	(1-9)																	−.83 (p<.001)		−.71 (p<.001)	.19 (p<.05)		.69 (p<.001)		.89 (p<.001)	−.26 (p<.001)		−.82 (p<.001)			−.36 (p<.001)			−.86 (p<.001)
Alario F.-X, Ferrand L. A set of 400 pictures standardized for French: Norms for name agreement, image agreement, familiarity, visual complexity, image variability, and age of acquisition. Behav Res Methods Instrum Comput. 1999;31(3):531–52. doi: 10.3758/BF03200732; pmid: 10502875	Black-and-white line drawings from Cycowicz et al. (1997)	drawing	173	400	2.72	(1-5)	3.09	(1-5)	84.63	(1-100)	0.36	(0-2)	2.56	(1-5)	3.44	(1-5)	2.76	(1-5)													-.952 (p<.01)	- .343 (p<.01)	-.183 (p<.01)		- .255 (p<.01)	.453 (p<.01)	.370 (p<.01)	.215 (p<.01)		.317 (p<.01)	-.524 (p<.01)		-.140 (p<.01)	- .391 (p<.01)		.616 (p<.01)	-.578 (p<.01)		- .210 (p<.01)
Bonin P, Peereman R, Malardier N, Méot A, Chalard M. A new set of 299 pictures for psycholinguistic studies: French norms for name agreement, image agreement, conceptual familiarity, visual complexity, image variability, age of acquisition, and naming latencies. Behav Res Methods Instrum Comput. 2003;35(1):158–67. doi: 10.3758/BF03195507; pmid: 12723790	Blackand-white drawings from Alario e Ferrand (1999)	drawing	120	299	3.03	(1-5)	2.90	(1-5)	77.36	(1-100)	0.67	(0-2)	2.76	(1-5)	3.81	(1-5)	2.47	(1-5)													-.916 (p<.01)	-.244 (p<.01)	-.163 (p<.01)	.179 (p<.01)		.220 (p<.01)	.280 (p<.01)	.255 (p<.01)	-.170 (p<.01)	.205 (p<.01)	-.321 (p<.01)	-.195 (p<.01)		-.217 (p<.01)		.203 (p<.01)	-.382 (p<.01)
Bonin P, Guillemard-Tsaparina D, Méot A. Determinants of naming latencies, object comprehension times, and new norms for the Russian standardized set of the colorized version of the Snodgrass and Vanderwart pictures. Behav Res Methods. 2013;45(3):731–45. doi: 10.3758/s13428-012-0279-9; pmid: 23239068	260 colorized images from Rossion and Pourtois (2004)	drawing		260													3.04	(1-5)
Boukadi M, Zouaidi C, Wilson MA. Norms for name agreement, familiarity, subjective frequency, and imageability for 348 object names in Tunisian Arabic. Behav Res Methods. 2016;48(2):585–99. doi: 10.3758/s13428-015-0602-3; pmid: 26019005	400 black-and-white line drawings from Cycowicz et al. (1997)	drawing	100	400	3.59	(1-5)			62.43	(1-100)	1.13	(0-2)																			–.91 (p<.01)		–.39 (p<.01)					.52 (p<.01)
Brodeur MB, Dionne-Dostie E, Montreuil T, Lepage M. The bank of standardized stimuli (BOSS), a new set of 480 normative photos of objects to be used as visual stimuli in cognitive research. PLoS One. 2010;5(5):e10773. doi: 10.1371/journal.pone.0010773; pmid: 20532245	The BOSS - 480 photo stimuli.	photo	72	480	4.0	(1-5)	2.4	(1-5)	0.64	(1-100)	1.65	(0-2)							0.73	(1-5)											−.960 (p<.05)		–.492 (p<.05)					0.421 (p<.05)	−.108 (p<.05)
Brodeur MB, Kehayia E, Dion-Lessard G, Chauret M, Montreuil T, Dionne-Dostie E, et al. The bank of standardized stimuli (BOSS): Comparison between French and English norms. Behav Res Methods 2012;44(4):961–70. doi: 10.3758/s13428-011-0184-7; pmid: 22351613	480 normative color photos - BOSS	photo	58	480	4.1	(1-5)	2.1	(1-5)			1.56	(0-2)							0.76	(1-5)
Clarke AJB, Ludington JD. Thai norms for name, image, and category agreement, object familiarity, visual complexity, manipulability, and age of acquisition for 480 color photographic objects. J Psycholinguist Res. 2018;47(3):607–26. doi: 10.1007/s10936-017-9544-5; pmid: 29222768	item BOSS - color photographs (Brodeur et al. 2010)	photo	584	480	3.33	(1-5)	2.59	(1-5)	59.45	(1-100)	1.65	(0-2)	4.00	(1-7)	4.00	(1-5)			68.11	(1-5)											−.952 (p<.01)	−.435 (p<.01)	−.314 (p<.01)			.198 (p<.01)	.456 (p<.01)	.353 (p<.01)			−.255 (p<.01)			−.208 (p<.01)	.456 (p<.01)		−.370 (p<.01)	−.188 (p<.01)
Cuetos F, Ellis AW, Alvarez B. Naming times for the Snodgrass and Vanderwart pictures in Spanish. Behav Res Methods Instrum Comput. 1999;31(4):650–8. doi: 10.3758/bf03200741; pmid: 10633980	Black-and-white line drawings from S&V (1980)	drawing	64	140	3.24	(1-5)	2.56	(1-5)	96.16	(1-100)			4.21	(1-11)	3.75	(1-5)																					.259 (p<.001)				- .190 (p<.05)			-.353 (p< .001)			- .585 (p< .001)
Dell’Acqua R, Lotto L, Job R. Naming times and standardized norms for the Italian PD/DPSS set of 266 pictures: Direct comparisons with American, English, French, and Spanish published databases. Behav Res Methods Instrum Comput. 2000;32(4):588–615. doi: 10.3758/BF03200832; pmid: 11189860	Black line drawings - generated for the present study.	drawing	178	266		(1-7)								(1-9)																	−.798		−.148			.323		.220			−.492						–.502
Dimitropoulou M, Duñabeitia JA, Blitsas P, Carreiras M. A standardized set of 260 pictures for Modern Greek: Norms for name agreement, age of acquisition, and visual complexity. Behav Res Methods. 2009;41(2):584–9. doi: 10.3758/BRM.41.2.584; pmid: 19363201	Colorized version of the S&V Rossion and Pourtois (2004)	drawing	330	260			2.48	(1-5)	87.45	(1-100)	0.55	(0-2)	0.80	(1-5)																				.30 (p<.001)		.42 (p<.001)
Ferraro FR, Blaine T, Flaig S, Bradford S. Familiarity norms for the Boston naming test stimuli. Appl Neuropsychol. 1998;5(1):43–7. doi: 10.1207/s15324826an0501_6; pmid: 16318466	Line drawings - BNT	drawing	ND	60
George A, Mathuranath PS. Community-based naming agreement, familiarity, image agreement and visual complexity ratings among adult Indians. Ann Indian Acad Neurol. 2007;10(2):92. doi: 10.4103/0972-2327.33216	Line-drawings of 103 concepts (67 from S&V (1980), 36 new	drawing	192	103	3.21	(0-4)	0.89	(0-2)	69.70	(1-100)	0.54	(0-2)			1.67	(1-5)																					.198 (p<.045)	-.568 (p<.001)							.369 (p<.001)
Johnston, R. A., Dent, K., Humphreys, G. W., & Barry, C. (2010). British-English norms and naming times for a set of 539 pictures: The role of age of acquisition. Behavior Research Methods, 42(2), 461-469. doi:10.3758/BRM.42.2.461	Black-and-white line drawings	drawing	25	539	NA	(1-7)	NA	(1-7)	NA	(1-100)	NA	NA	NA	(1-7)	NA	NA	NA	NA													NA	NA	NA	NA	NA	NA	NA	NA	NA	NA	NA	NA	NA	–.369 (p<.000)	NA	NA	–.644 (p<.000)	NA	NA
Khwaileh T, Mustafawi E, Herbert R, Howard D. Gulf Arabic nouns and verbs: A standardized set of 319 object pictures and 141 action pictures, with predictors of naming latencies. Behav Res Methods. 2018;50(6):2408–25. doi: 10.3758/s13428-018-1019-6; pmid: 29450704	319 line drawings representing concrete nouns	drawing	170	319																											NA	NA	NA	NA	NA	NA	.277 (p<.01)	NA	NA	NA	– .267 (p<.01)	NA	– .177 (p<.01)	– .119 (p<.05)	NA	NA	– .393 (p<.01)	.144 (p<.01)	NA
Liu Y, Hao M, Li P, Shu H. Timed picture naming norms for Mandarin Chinese. PLoS One. 2011;6(1):e16505. doi: 10.1371/journal.pone.0016505; pmid: 21298065	266 line-drawings from Cycowicz et al. (1997); 40 from Bonin et al.; 14 from Philadelphia Naming; 41 from Zhang and Yang; 74 from other sources.	drawing	273	435	4.35	(1-5)	2.81	(1-5)	0.66	(1-100)	1.32	(0-2)	3.44	(1-7)	3.87	(1-5)	2.97	(1-5)													–.911(p<.001)	–.418 (p<.001)	−.331 (p<.001)			.182 (p<.001)	.392 (p<.001)	.412 (p<.001)			−.232 (p<.001)			–.197 (p<.001)	.442 (p<.001)	.192 (p<.001)	–.392 (p<.001)
Manoiloff L, Artstein M, Canavoso MB, Fernández L, Segui J. Expanded norms for 400 experimental pictures in an Argentinean Spanish-speaking population. Behav Res Methods. 2010;42(2):452–60. doi: 10.3758/BRM.42.2.452; pmid: 20479175	400 black-and-white line pictures from Cycowicz et al. (1997).	drawing	35	400	2.81	(1-5)	3.14	(1-5)	80.97	(1-100)	0.68	(0-2)	2.52	(1-5)	3.53	(1-5)	2.24	(1-5)													−.94 (p<.01)	−.31 (p<.01)	−.27 (p<.01)	.16 (p<.01)		.37 (p<.01)	.28 (p<.01)	.23 (p<.01)	−.15 (p<.01)		−.34 (p<.01)	−.17 (p<.01)		−.43 (p<.01)		.60 (p<.01)	−.55 (p<.01)	− .21 (p<.01)	−.24 (p<.01)
Moreno-Martínez FJ, Montoro PR. An ecological alternative to Snodgrass & Vanderwart: 360 high quality colour images with norms for seven psycholinguistic variables. PLoS One. 2012;7(5):e37527. doi: 10.1371/journal.pone.0037527; pmid: 22662166	colour photographs taken by the first author and a collaborator (Sara Cañamón).	photo	236	360	3.56	(1-5)	2.55	(1-5)	0.72	(1-100)	0.94	(0-2)	3.63	(1-7)															3.65	(1-5)	−.93 (p<.01)		−.61 (p<.01)	.26 (p<.01)		.67 (p<.01)		.63 (p<.01)	−.25 (p<.01)		−.68 (p<.01)			−.57 (p<.01)			−.82 (p<.01)
Moreno-Martínez FJ, Montoro PR, Laws KR. A set of high quality colour images with Spanish norms for seven relevant psycholinguistic variables: The Nombela naming test. Neuropsychol Dev Cogn B Aging Neuropsychol Cogn. 2011;18(3):293–327. doi: 10.1080/13825585.2010.540849; pmid: 21298582	High quality colour images	photo	106	140	3.1	(1-5)	2.7	(1-5)	0.6	(1-100)	1.3	(0-2)	4.3	(1-7)															3.4	(1-5)	−.89 (p<.01)		−.69 (p<.01)			.75 (p<.01)		.75 (p<.01)			−.79 (p<.01)						−.91 (p<.01)
Morrison CM, Chappell TD, Ellis AW. Age of acquisition norms for a large set of object names and their relation to adult estimates and other variables. Q J Exp Psychol A. 1997;50(3):528–59. doi: 10.1080/027249897392017	232 from S&V (1980)	drawing	220	297	3.07	(1-5)	2.92	(1-5)	.92	(1-100)			2.60	(1-7)											4.56	(1-5)															−.158 (p<.05)			−.348 (p<.05)			−.573 (p<.05)
Nishimoto T, Miyawaki K, Ueda T, Une Y, Takahashi M. Japanese normative set of 359 pictures. Behav Res Methods. 2005;37(3):398–416. doi: 10.3758/BF03192709; pmid: 16405135	260 line drawings - S&V; 44 redrawn (1980); 99 pictures added for the Japanese population	drawing	120	359		(1-7)						(0-2)																					−.24 (p<.01)			.57 (p<.01)											−.58 (p<.01)
Nishimoto T, Ueda T, Miyawaki K, Une Y, Takahashi M. The role of imagery-related properties in picture naming: A newly standardized set of 360 pictures for Japanese. Behav Res Methods. 2012;44(4):934–45. doi: 10.3758/s13428-011-0176-7; pmid: 22222412	216 S&V (1980); 144 Nishimoto et al. (2005);	drawing	ND	ND	4.85	(1-7)	53.45	(1-7)			0.70	(0-2)	4.18	(1-9)	4.92	(1-7)	3.33	(1-7)														–.29 (p<.05)	–.20 (p<.05)		–.14 (p<.05)	.40 (p<.05)						–.22 (p<.05)		–.28 (p<.05)		.62 (p<.05)	–.53 (p<.05)		–.17 (p<.05)
Paolieri D, Marful A. Norms for a pictographic system: The Aragonese portal of augmentative/alternative communication (ARASAAC) system. Front Psychol. 2018;9:2538. doi: 10.3389/fpsyg.2018.02538; pmid: 30618959	color pictures - ARASAAC	photo	219	295	3.6	(1-5)	2.38	(1-5)	0.5	(1-100)	2.04	(0-2)	2.66	(1-5)	4.14	(1-5)															−0.931 (p<.01)	−0.413 (p<.01)	−0.351 (p<.01)	0.148 (p<.05)		0.170 (p<.05)	0.486 (p<.01)	0.433 (p<.01)	−0.166 (p<.01)						0.462 (p<.01)
Pind J, Jónsdóttir H, Gissurardóttir H, Jónsson F. Icelandic norms for the Snodgrass and Vanderwart (1980) pictures: name and image agreement, familiarity, and aage of acquisition. Scand J Psychol. 2000;41(1):41–8. doi: 10.1111/1467-9450.00169; pmid: 10731842	Pictorial stimuli S&V (1980)	drawing				(1-5)				(1-100)		(0-2)		(1-7)		(1-5)																					.338 (p<.01)										– 597 (p<.01)
Prada M, Cunha C, Garcia-Marques T, Rodrigues D. Continuação do FIM – Normas de valência e familiaridade das imagens do Ficheiro de Imagens Multicategoriais. Rev Lab Psicol. 2010;8(2):185–211. doi: 10.14417/lp.641	Images extension of the Multicategory Image File - gray scale	photo	85	280
Raman I, Raman E, Mertan B. A standardized set of 260 pictures for Turkish: Norms of name and image agreement, age of acquisition, visual complexity, and conceptual familiarity. Behav Res Methods. 2014;46(2):588–95. doi: 10.3758/s13428-013-0376-4; pmid: 23943583	260 color pictures from Rossion and Pourtois (2004)	drawing	277	260	4.65	(1-5)	1.35	(1-5)	83.49	(1-100)	0.47	(0-2)	2.31	(1-5)	3.91	(1-5)															–.923 (p<.01)	–.455 (p<.01)	–.319 (p<.01)	.153 (p<.05)		.282 (p<.01)	.491 (p<.01)	.440 (p<.01)	–.253 (p<.01)		–.440 (p<.01)		–.296 (p<.01)	–.479 (p<.01)	.281 (p<.01)		–.632 (p<.01)	–.199 (p<.01)
Sanfeliu MC, Fernandez A. A set of 254 Snodgrass-Vanderwart pictures standardized for Spanish: Norms for name agreement, image agreement, familiarity, and visual complexity. Behav Res Methods Instrum Comput. 1996;28(4):537–55. doi: 10.3758/BF03200541	line drawings from S&V (1980)	drawing	261	254	3.12	(1-5)	2.67	(1-5)	82.30	(1-100)	0.27	(0-2)			3.71	(1-5)	2.61	(1-5)							4.06	(1-5)					–.740 (p<.01)				–.276 (p<.01)		.218 (p<.01)			.30 (p<.01)		–.286 (p<.01)		–.459 (p<.01)	–.155 (p<.01)	.327 (p<.01)		–.136 (p<.01)
Severens E, Lommel SV, Ratinckx E, Hartsuiker RJ. Timed picture naming norms for 590 pictures in Dutch. Acta Psychologica [Internet]. Elsevier BV; 2005 Jun;119(2):159–87. Available from: http://dx.doi.org/10.1016/j.actpsy.2005.01.002	Black-and-white line drawings; 517 - Bates et al., 2003; S&V (1980); Max PlanckInstitute for Psycholinguistics; 93 pictures from (Ferreira & Cutting, 1997)	drawing	40	590					75.92	(1-100)	1.00	(0-2)	6.10	(1-9)																						0.27 (p<.001)
Shao Z, Stiegert J. Predictors of photo naming: Dutch norms for 327 photos. Behav Res Methods. 2016;48(2):577–84. doi: 10.3758/s13428-015-0613-0; pmid:26122979	photos from two databases (www.pixelio.de/ and http://pixabay.com/ en/).	photo	184	327	3.27	(1-5)	3.45	(1-7)			0.21	(0-2)	3.70	(1-9)	5.26	(1-7)																–.17 (p<.01)											–.13 (p<.05)	–.32 (p<.01)	–.19 (p<.01)		–.61 (p<.01)
Sirois M, Kremin H, Cohen H. Picture-naming norms for Canadian French: Name agreement, familiarity, visual complexity, and age of acquisition. Behav Res Methods. 2006;38(2):300–6. doi: 10.3758/bf03192781; pmid: 16956106	Black-and-white line drawings - European Picture Pool for Oral Naming (PEDOI)	drawing	180	388	3.26	(1-5)	2.95	(1-5)	0.75	(1-100)			3.40	(1-7)																											–.318			–.376			–.416
Snodgrass JG, Vanderwart M. A standardized set of 260 pictures: Norms for name agreement, image agreement, familiarity, and visual complexity. J Exp Psychol Hum Learn. 1980;6(2):174–215. doi: 10.1037/0278-7393.6.2.174; pmid: 7373248	Black outline drawings on a white background.	drawing	219	260	3.29	(1-5)	2.96	(1-5)			.558	(0-2)	3.09	(1-5)	3.69	(1-5)																–.366 (p<.05)		.230 (p<.05)										–.413 (p<.05)			–.550 (p<.05)
Székely A, D’Amico S, Devescovi A, Federmeier K, Herron D, Iyer G, et al. Timed picture naming: Extended norms and validation against previous studies. Behav Res Methods Instrum Comput. 2003;35(4):621–33. doi: 10.3758/BF03195542; pmid: 14748507	Black and white line drawings. 174 pictures from S&V (1980)	drawing	ND	ND
Tsaparina D, Bonin P, Méot A. Russian norms for name agreement, image agreement for the colorized version of the Snodgrass and Vanderwart pictures and age of acquisition, conceptual familiarity, and imageability scores for modal object names. Behav Res Methods. 2011;43(4):1085–99. doi: 10.3758/s13428-011-0121-9; pmid: 21717267	260 colorized images from Rossion and Pourtois (2004)	drawing	181	260	3.80	(1-5)		(1-5)	80.63	(1-100)	.82	(0-2)	1.93	(1-5)	4.34	(1-5)											ND	ND	ND	ND	−.96 (p<.001)	−.55 (p<.001)	−.15 (p<.05)	.54 (p<.001)		.37 (p<.001)	.49 (p<.001)	.13 (p<.05)	−.49 (p<.001)		−.37 (p<.001)		−.17 (p<.001)	−.25 (p<.001)			−.58 (p<.001)	−.59 (p<.001)
Zhou D, Chen Q. Color Image Norms in Mandarin Chinese. Front Psychol. 2017; 8:1880. doi: 10.3389/fpsyg.2017.01880; pmid: 29118730	color images; 62 images- Brodeur et al., 2012 (2010); 64 images - Moreno-Martínez and Montoro (2012).; The remainder was obtained from websites such as http://image.baidu.com/ and http://cn.bing.com/images/.	photo	191	435	3.86	(1-5)	2.99	(1-5)	0.68	(1-100)	1.05	(0-2)	3.76	(1-7)																	−.912 (p<.01)		−0.288 (p<.01)			0.325 (p<.01)		.365 (p<.01)			−.410 (p<.01)			−0.348 (p<.01)			−0.482 (p<.01)
[truncated: 24 more columns]

## Sheet: Table 3 Reliability
S4 Table 3. Reliability of correlations from main dimensions across studies
Reference	Correlated studies(Study original-Study compared)	Language/Culture	Nº Pictures	NA (H)	NA (%)	FAM	AoA	IA	CA	VC
Boukadi, Zouaidi, & Wilson, 2016	Boukadi, Zouaidi, & Wilson (2016) - Alario & Ferrand (1999)	Tunisian Arabic - French	348	.30 (< .01)	.32 (< .01)	.73 (< .01)	n.d.	n.d.	n.d.	n.d.
Boukadi, Zouaidi, & Wilson, 2016	Boukadi, Zouaidi, & Wilson (2016) - Sondgrass & Vanderwart's (1980)	Tunisian Arabic - English	239	.41 (< .01)	.40 (< .01)	.81 (< .01)	n.d.	n.d.	n.d.	n.d.
Boukadi, Zouaidi, & Wilson, 2016	Boukadi, Zouaidi, & Wilson (2016) - Manoiloff et al. (2010)	Tunisian Arabic - Spanish	348	.15 (< .01)	.15 (< .01)	.27 (< .01)	n.d.	n.d.	n.d.	n.d.
Brodeur et al., 2012	Brodeur et al. (2012) - Brodeur et al. (2010)	French - English	480	.69 (< .0001)	.62 (< .0001)	.80 (< .0001)	n.d.	n.d.	.77 (< .0001)	.75 (< .0001)
Clarke & Ludington, 2018	Clarke & Ludington (2018) - Brodeur et al. (2010)	Thai - English	416	.55 (< .01)	.46 (< .01)	.67 (< .01)	n.d.	n.d.	.65 (< .01)	.84 (< .01)
Clarke & Ludington, 2018	Clarke & Ludington (2018) - Brodeur et al. (2012)	Thai - French	416	.50 (< .01)	.41 (< .01)	.60 (< .01)	n.d.	n.d.	.46 (< .01)	.81 (< .01)
Dimitropoulou, Dunabeitia, Blitsas & Carreiras, 2009	Dimitropoulou, Dunabeitia, Blitsas & Carreiras (2009) - Snodgrass & Vamderwart (1980)	Greek - American	260	.45 (< .001)	n.d.	n.d.	n.d.	n.d.	n.d.	.82 (< .001)
Dimitropoulou, Dunabeitia, Blitsas & Carreiras, 2009	Dimitropoulou, Dunabeitia, Blitsas & Carreiras (2009) - Rossion & Pourtion (2004) (Colorized)	Greek - French	260	-.19 (n.s.)	n.d.	n.d.	n.d.	n.d.	n.d.	.84 (< .001)
Dimitropoulou, Dunabeitia, Blitsas & Carreiras, 2009	Dimitropoulou, Dunabeitia, Blitsas & Carreiras (2009) - Rossion & Pourtion (2004) (Noncolorized)	Greek - French	260	-.09 (n.s.)	n.d.	n.d.	n.d.	n.d.	n.d.	.86 (< .001)
Dimitropoulou, Dunabeitia, Blitsas & Carreiras, 2009	Dimitropoulou, Dunabeitia, Blitsas & Carreiras (2009) - Alario & Ferrand (1999)	Greek - French	260	.38 (< .001)	n.d.	n.d.	.78 (< .001)	n.d.	n.d.	.80 (< .001)
Dimitropoulou, Dunabeitia, Blitsas & Carreiras, 2009	Dimitropoulou, Dunabeitia, Blitsas & Carreiras (2009) - Sanfeliu & Fernandez (1996)	Greek - Spanish	260	.53 (< .001)	n.d.	n.d.	n.d.	n.d.	n.d.	.68 (< .001)
Ghasisin et al., 2015	Ghasisin et al. (2015) - Sirios et al. (2006) (Middle-aged group)	Persian - Canadian French	110	n.d.	.27 (< .01)	.64 (< .01)	n.d.	n.d.	n.d.	.38 (< .01)
Ghasisin et al., 2015	Ghasisin et al. (2015) - Sirios et al. (2006) (Elderly group)	Persian - Canadian French	110	n.d.	.25 (< .05)	.62 (< .05)	n.d.	n.d.	n.d.	.44 (< .01)
Johnston et al., 2010	Johnston et al. (2010) - Székely et al. (2003)	English - American	428	.69 (< .001)	.52 (< .001)	.91 (< .001)	.88 (< .001)	n.d.	n.d.	.58 (< .001)
Johnston et al., 2010	Johnston et al. (2010) - Barry, Morrison & Ellis (1997)	n.d.	166	n.d.	.74 (< .001)	.99 (< .001)	.93 (< .001)	n.d.	n.d.	n.d.
Johnston et al., 2010	Johnston et al. (2010) - Snodgrass & Vanderwart (1980)	English - English	147	.37 (< .001)	.62 (< .001)	.88 (< .001)	n.d.	n.d.	n.d.	.92 (< .001)
Johnston et al., 2010	Johnston et al. (2010) - Morrison, Chappell & Ellis (1997)	English - British	142	.52 (< .001)	.70 (< .001)	.93 (< .001)	.94 (< .001)	n.d.	n.d.	.90 (< .001)
Manoiloff et al., 2010	Manoiloff et al. (2010) - Alario & Ferrand (1999)	Argentinean - French	400	.34 (< .01)	.37 (< .01)	.87 (< .01)	.72 (< .01)	.56 (< .01)	n.d.	.88 (< .01)
Manoiloff et al., 2010	Manoiloff et al. (2010) - Sondgrass & Vanderwart (1980)	Argentinean - American	260	.38 (< .01)	.38 (< .01)	.81 (< .01)	n.d.	.54 (< .01)	n.d.	.92 (< .01)
Manoiloff et al., 2010	Manoiloff et al. (2010) - Sanfeliu & Fernández (1996)	Argentinean - Spanish	260	.51 (< .01)	.54 (< .01)	.72 (< .01)	n.d.	.63 (< .01)	n.d.	.51 (< .01)
Nishimoto et al., 2005	Nishimoto et al. (2005) - Snodgrass & Yuditsky (1996)	Japanese - American	260	n.d.	n.d.	n.d.	.70 (< .01)	n.d.	n.d.	n.d.
Nishimoto et al., 2005	Nishimoto et al. (2005) - Snodgrass & Vanderwart (1980)	Japanese - American	260	.38 (< .01)	n.d.	n.d.	.66 (< .01)	.78 (< .01)	n.d.	n.d.
Nishimoto et al., 2005	Nishimoto et al. (2005) - Cuetos, Ellis & Alvarez (1999)	Japanese - Spanish	260	n.d.	n.d.	n.d.	.59 (< .01)	.83 (< .01)	n.d.	n.d.
Nishimoto et al., 2005	Nishimoto et al. (2005) - Alario & Ferrand (1999)	Japanese - French	260	.40 (< .01)	n.d.	n.d.	.64 (< .01)	.80 (< .01)	n.d.	n.d.
Nishimoto et al., 2005	Nishimoto et al. (2005) - Pind, Jónsdóttir, Gissurardóttir & Jónsson (2000)	Japanese - Icelandic	260	.28 (< .01)	n.d.	n.d.	.56 (< .01)	.77 (< .01)	n.d.	n.d.
Sanfeliu & Fernandez, 1996	Sanfeliu & Fernandez (1996) - Snodgrass & Vanderwart (1980)	Spanish - American	254	.27 (< .01)	.43 (< .01)	.74 (< .01)	n.d.	.56 (< .01)	n.d.	.74 (< .01)
Sirois, Kremin & Cohen, 2006	Sirois, Kremin & Cohen (2006) - Alario & Ferrand (1999)*	Canadian French - French	155	n.d.	.38	.90	.83	n.d.	n.d.	.76
Sirois, Kremin & Cohen, 2006	Sirois, Kremin & Cohen (2006) - Kremin et al. (2003)*	Canadian French - French	155	n.d.	.53	.93	.84	n.d.	n.d.	.78
Székely et al., 2003	Székely et al. (2003) - Snodgrass and Vanderwart (1980)	American - American	161	.69 (< .01)	.67 (< .01)	n.d.	.95 (< .01)	n.d.	n.d.	.72 (< .01)
Tsaparina, Bonin & Méot, 2011	Tsaparina, Bonin & Méot (2011) - Rossion & Pourtois (2004)	Russian - French	161	-.03 (.64)	-.02 (.74)	.83 (< .001)	n.d.	.48 (< .001)	n.d.	n.d.
Tsaparina, Bonin & Méot, 2011	Tsaparina, Bonin & Méot (2011) - Dimitropoulou, Dunabeitia, Blitsas & Carreiras (2009)	Russian - Greek	161	.48 (< .001)	.55 (< .001)	n.d.	.72 (< .001)	n.d.	n.d.	n.d.
Tsaparina, Bonin & Méot, 2011	Tsaparina, Bonin & Méot (2011) - Snodgrass & Vanderwart (1980)	Russian - American	161	.25 (< .001)	.25 (< .001)	.78 (< .001)	.59 (< .001)	.42 (< .001)	n.d.	n.d.
Tsaparina, Bonin & Méot, 2011	Tsaparina, Bonin & Méot (2011) - Alario & Ferrand (1999)	Russian - French	259	.26 (< .001)	.26 (< .001)	.83 (< .001)	.61 (< .001)	.49 (< .001)	n.d.	n.d.
Tsaparina, Bonin & Méot, 2011	Tsaparina, Bonin & Méot (2011) - Sanfeliù & Fernandez (1996)	Russian - Spanish	254	.35 (< .001)	.32 (< .001)	.71 (< .001)	n.d.	.48 (< .001)	n.d.	n.d.
*The significance level for the present analysis is not informed in the manuscript.; The grey scale represent the level of significance of the results, with increased significance at the level of < .0001 represented with the stronger grey and becoming weak as the p-value increases.
